# Supplementary material for: QTL Mapping of Trichome Traits and Analysis of Candidate Genes in Leaves of Wheat (Triticum aestivum L.)
Source: Genes (Basel). 2023 Dec 27;15(1):42. doi: 10.3390/genes15010042 (PMC10815787; doi:10.3390/genes15010042)
Supplement: Supplementary file 1 [file genes-15-00042-s001.zip]

Archive with 11 entries (11 files):
- candidate gene.xlsx
- DH population water and drought surface fur 9 parts 3 repeated statistics.xlsx
- Figure 1.pdf
- Figure 2.pdf
- Figure 3.pdf
- Figure 4.pdf
- Supplementary Figure 1.pdf
- Supplementary Table 1.pdf
- Table 1.pdf
- Table 2.pdf
- Table 3.pdf
