# Supplementary material for: QTL Mapping of Trichome Traits and Analysis of Candidate Genes in Leaves of Wheat (Triticum aestivum L.)
Source: Genes (Basel). 2023 Dec 27;15(1):42. doi: 10.3390/genes15010042 (PMC10815787; doi:10.3390/genes15010042)
Supplement: Supplementary file 1 [file genes-15-00042-s001.zip › candidate gene.xlsx]

## Sheet: Sheet1
		Gene ID	Description	position
		TraesCS3A02G406000	NAC domain-containing protein	650056083	650058053
		TraesCS3A02G406100	S-adenosyl-L-methionine-dependent methyltransferases superfamily protein	650422238	650427345
		TraesCS3A02G406200	Gibberellin 20 oxidase 2	650429434	650433106
		TraesCS3A02G406300	HAT transposon superfamily	651501282	651502301
		TraesCS3A02G406400	Wound-responsive protein-like protein	651512604	651518079
		TraesCS3A02G406500	PISTILLATA-like MADS-box transcription factor	651584499	651587242
		TraesCS3A02G406600	Receptor-like kinase	651587809	651589728
		TraesCS3A02G406700	P-loop containing nucleoside triphosphate hydrolases superfamily protein	651627173	651634957
		TraesCS3A02G406800	Amino acid permease	651648817	651650400
		TraesCS3A02G406900	Amino acid permease	651962190	651963834
		TraesCS3A02G407000	Amino acid permease	651996112	651998194
		TraesCS3A02G407100	Short-chain dehydrogenase/reductase family protein	652017281	652019857
		TraesCS3A02G407200	NAD(P)H-quinone oxidoreductase subunit N	652023899	652024798
		TraesCS3A02G407300	transmembrane protein	652025078	652025746
		TraesCS3A02G407400	magnesium transporter	652026292	652029514
		TraesCS3A02G407500	Receptor-like kinase	652774851	652778728
		TraesCS3A02G407600	Retrotransposon protein	652787228	652791016
		TraesCS3A02G407700	F-box family protein	652820933	652823188
		TraesCS3A02G407800	2-oxoglutarate (2OG) and Fe(II)-dependent oxygenase superfamily protein	652830385	652831599
		TraesCS3A02G407900	2-oxoglutarate (2OG) and Fe(II)-dependent oxygenase superfamily protein	652909857	652911072
		TraesCS3A02G408000	GRAS family transcription factor	653241882	653243829
		TraesCS3A02G408100	DNA ligase-like	653244290	653248691
		TraesCS3A02G408200	Bidirectional sugar transporter SWEET	653303462	653305881
		TraesCS3A02G408300	Membrane-associated 30 kDa	653323668	653327445
		TraesCS3A02G408400	Aldose 1-epimerase	653330943	653332251
		TraesCS3A02G408500	DNA/RNA helicase protein	653335914	653346246
		TraesCS3A02G408600	Pentatricopeptide repeat-containing protein	653415151	653416776
		TraesCS3A02G408700	Acyl-[acyl-carrier-protein] desaturase	653416958	653418172
		TraesCS3A02G408800	Protein trichome birefringence	653509652	653512258
		TraesCS3A02G408900	Very-long-chain (3R)-3-hydroxyacyl-CoA dehydratase	653524779	653526462
		TraesCS3A02G409000	Cytochrome c biogenesis C	653822887	653823609
		TraesCS3A02G409100	Neuraminidase	653824789	653825109
		TraesCS3A02G409200	Hexosyltransferase	653851974	653856503
		TraesCS3A02G409300	DEAD/DEAH box RNA helicase family protein	653871540	653871824
		TraesCS3A02G409400	Hippocampus abundant transcript-like protein 1	653948276	653953548
		TraesCS3A02G409500	Glycosyl hydrolase family protein	653974930	653977833
		TraesCS3A02G409600	Myb/SANT-like DNA-binding domain protein	654062841	654063691
		TraesCS3A02G409700	DUF506 family protein	654069569	654071173
		TraesCS3A02G409800	SET-domain protein lysine methyltransferase family protein	654214409	654216785
		TraesCS3A02G409900	Protein COBRA	654316676	654318340
		TraesCS3A02G410000	U-box domain-containing protein 4	654357683	654360890
		TraesCS3A02G410100	U-box domain-containing protein 4	654382577	654390413
		TraesCS3A02G410200	Mediator of RNA polymerase II transcription subunit 10	654402612	654404951
		TraesCS3A02G410300	FBD-associated F-box protein	654499640	654501033
		TraesCS3A02G410400	F-box family protein	654518493	654519491
		TraesCS3A02G410500	F-box protein-like	654568304	654569938
		TraesCS3A02G410600	RING/U-box superfamily protein	654589066	654591235
		TraesCS3A02G410700	F-box protein-like	654781986	654784611
		TraesCS3A02G410800	Tyrosine decarboxylase family protein	654785912	654798127
		TraesCS3A02G410900	RING/U-box superfamily protein	655080254	655080880
		TraesCS3A02G411000	F-box protein-like	655083097	655086351
		TraesCS3A02G411100	Protein FAR1-RELATED SEQUENCE 5	655205152	655207668
		TraesCS3A02G411300	F-box family protein	655569488	655570627
		TraesCS3A02G411400	F-box protein family	655586628	655587809
		TraesCS3A02G411500	Jasmonate O-methyltransferase	655627413	655629809
		TraesCS3A02G411600	Salicylate O-methyltransferase	655631716	655633151
		TraesCS3A02G411700	Basic 7S globulin 2	655635825	655637330
		TraesCS3A02G411800	Polynucleotidyl transferase	655668537	655669439
		TraesCS3A02G411900	Basic 7S globulin 2	655860355	655862192
		TraesCS3A02G412000	Disease resistance protein RGA2	655881009	655882361
		TraesCS3A02G412100	Salicylate O-methyltransferase	655884916	655886610
		TraesCS3A02G412200	Salicylate O-methyltransferase	655896487	655896873
		TraesCS3A02G412300	F-box family protein	655920262	655921837
		TraesCS3A02G412400	Peroxidase	655935645	655936616
		TraesCS3A02G412500	Peroxidase	655993960	655994928
		TraesCS3A02G412600	GPI transamidase component PIG-S	656099603	656105064
		TraesCS3A02G412700	Zinc finger protein	656105652	656112010
		TraesCS3A02G412800	Sulfotransferase	656123804	656127474
		TraesCS3A02G412900	Cysteine proteinase	656134822	656135955
		TraesCS3A02G413000	Cysteine proteinase	656254164	656255446
		TraesCS3A02G413100	Cysteine proteinase	656339197	656339942
		TraesCS3A02G413200	Cysteine proteinase	656423924	656425051
		TraesCS3A02G413300	TBC1 domain family member	656427635	656430442
		TraesCS3A02G413400	Terminal EAR1-like 1	656719232	656722701
		TraesCS3A02G413500	P-loop containing nucleoside triphosphate hydrolases superfamily protein	657100206	657100543
		TraesCS3A02G413600	BTB/POZ and TAZ domain protein	657230872	657235082
		TraesCS3A02G413700	BTB/POZ and TAZ domain protein	657271057	657274693
		TraesCS3A02G413800	TGF-beta-activated kinase 1 and MAP3K7-binding protein 2	657423677	657426642
		TraesCS3A02G413900	Endo-1	657613505	657615730
		TraesCS3A02G414000	Magnesium transporter MRS2-like protein	657616409	657620766
		TraesCS3A02G414100	MYB-related protein	657923783	657927551
		TraesCS3A02G414200	Bromodomain-containing protein 4	657928994	657935790
		TraesCS3A02G414300	Proline transporter	657943217	657945216
		TraesCS3A02G414400	E3 ubiquitin-protein ligase RGLG2	657945937	657948802
		TraesCS3A02G414500	Cysteine-rich receptor kinase	658094186	658096679
		TraesCS3A02G414600	Peroxidase	658186863	658187834
		TraesCS3A02G414700	Integrator complex subunit	658238361	658244502
		TraesCS3A02G414800	Leucine-rich repeat receptor-like protein kinase family protein	658290669	658291304
		TraesCS3A02G414900	Cysteine-rich receptor kinase	658292068	658293566
		TraesCS3A02G415000	Leucine-rich repeat receptor-like protein kinase family protein	658303566	658305812
		TraesCS3A02G415100	Late embryogenesis abundant (LEA) hydroxyproline-rich glycoprotein family member	658596531	658597727
		TraesCS3A02G415200	Histone deacetylase	658651107	658654180
		TraesCS3A02G415300	Fiber protein Fb34	658701192	658703193
		TraesCS3A02G415400	Endoribonuclease Dicer-like protein 3	658706220	658716057
		TraesCS3A02G415500	SAUR-like auxin-responsive protein family	658722882	658723684
		TraesCS3A02G415600	Chromosome partition protein MukB	658743003	658743533
		TraesCS3A02G415700	Chitinase-like protein	658743998	658750838
		TraesCS3A02G415800	Protein prune	658836788	658840999
		TraesCS3A02G415900	DUF868 family protein (DUF868)	658842588	658843544
		TraesCS3A02G416000	2-oxoglutarate-dependent dioxygenase	658890887	658891970
		TraesCS3A02G416100	lysine ketoglutarate reductase trans-splicing protein (DUF707)	658901534	658904988
		TraesCS3A02G416200	Pro-resilin	658905125	658907061
		TraesCS3A02G416300	auxin transport protein (BIG)	658983005	658984906
		TraesCS3A02G416400	Bifunctional inhibitor/lipid-transfer protein/seed storage 2S albumin superfamily protein	658983018	658984877
		TraesCS3A02G416500	BSD domain (BTF2-like transcription factors	659009676	659018780
		TraesCS3A02G416700	RING/FYVE/PHD zinc finger protein	659027120	659038324
		TraesCS3A02G416800	Coiled-coil domain-containing protein 158	659040057	659040569
		TraesCS3A02G416900	ATP-dependent RNA helicase p62	659158475	659162998
		TraesCS3A02G424000	Small ubiquitin-related modifier	666635687	666637113
		TraesCS3A02G424100	Mitochondrial inner membrane protease subunit 1	667105169	667106015
		TraesCS3A02G424200	Amino acid-ligase	667132137	667133368
		TraesCS3A02G424300	Terpene synthase	667135147	667138017
		TraesCS3A02G424400	Calcineurin-like phosphoesterase family protein	667162201	667163052
		TraesCS3A02G424500	Cytochrome P450	667219018	667220345
		TraesCS3A02G424600	Cytochrome P450	667220385	667220843
		TraesCS3A02G424700	Cytochrome P450	667306226	667308051
		TraesCS3A02G424800	Amino acid-ligase	667353188	667354812
		TraesCS3A02G424900	Protein CPR-5	667355939	667357602
		TraesCS3A02G425000	Peroxidase	667494220	667494939
		TraesCS3A02G425100	ROP-interactive CRIB motif protein	667505099	667505732
		TraesCS3A02G425200	thalianol synthase 1	667513745	667513981
		TraesCS3A02G425300	Protein kinase superfamily protein	667661896	667663000
		TraesCS3A02G425400	L-rhamnose-proton symporter	667704486	667704722
		TraesCS3A02G425500	Sucrose-phosphate synthase	667793453	667799373
		TraesCS3A02G425600	RING/U-box superfamily protein	667948695	667951268
		TraesCS3A02G425700	E3 ubiquitin ligase RNF4	668211449	668213256
		TraesCS3A02G425800	Importin subunit alpha	668405601	668406358
		TraesCS3A02G425900	RING/U-box superfamily protein	668550889	668554409
		TraesCS3A02G426000	Ubiquitin carboxyl-terminal hydrolase 12	668582748	668585171
		TraesCS3A02G437400	Glutathione S-transferase	681318056	681318757
		TraesCS3A02G437500	Glutathione S-transferase	681321537	681322417
		TraesCS3A02G437600	Glutathione S-transferase	681328809	681329516
		TraesCS3A02G437700	Metacaspase-1	681342398	681343859
		TraesCS3A02G437800	disease resistance family protein / LRR family protein	681385823	681389188
		TraesCS3A02G437900	Glutathione S-transferase	681396051	681396755
		TraesCS3A02G438000	Fatty acid oxidation complex subunit alpha	681399122	681401028
		TraesCS3A02G438100	Fatty acid oxidation complex subunit alpha	681446987	681448991
		TraesCS3A02G438200	N-(5-amino-5-carboxypentanoyl)-L-cysteinyl-D-valine synthase	681450628	681450819
		TraesCS3A02G438300	Lectin-like receptor kinase-like protein	681459113	681461121
		TraesCS3A02G438400	Disease resistance protein RPM1	681521116	681527342
		TraesCS3A02G438500	Disease resistance protein RPM1	681560133	681565000
		TraesCS3A02G438600	Disease resistance protein RPM1	681661463	681668227
		TraesCS3A02G438700	S-acyltransferase	681668252	681671679
		TraesCS3A02G438800	Dual specificity mitogen-activated protein kinase kinase 4	681731400	681733028
		TraesCS3A02G438900	NAC domain protein	681747810	681749057
		TraesCS3A02G439000	YGL010w-like protein	682315044	682316952
		TraesCS3A02G439100	Outer arm dynein light chain 1 protein	682324773	682325891
		TraesCS3A02G439200	Kinase family protein	682326372	682330542
		TraesCS3A02G439300	Alba DNA/RNA-binding protein	682332319	682333904
		TraesCS3A02G426100	RING/U-box superfamily protein	668867373	668869402
		TraesCS3A02G426200	RING/U-box superfamily protein	669523947	669525985
		TraesCS3A02G426300	Histone acetyltransferase	669563086	669563842
		TraesCS3A02G426400	RING/U-box superfamily protein	669565872	669567859
		TraesCS3A02G426500	lysine ketoglutarate reductase trans-splicing-like protein	669601539	669604288
		TraesCS3A02G426600	Alpha/beta hydrolase	669616368	669620637
		TraesCS3A02G426700	Auxin efflux carrier component	669619867	669624205
		TraesCS3A02G426800	Acyl-[acyl-carrier-protein] desaturase	669729419	669731083
		TraesCS3A02G426900	F-box family protein	669985288	669986553
		TraesCS3A02G427000	F-box family protein	670535600	670546735
		TraesCS3A02G427100	CBS domain containing protein	670548540	670551604
		TraesCS3A02G427200	Glycosyltransferase	670827710	670829451
		TraesCS3A02G427300	Glycosyltransferase	670833630	670834912
		TraesCS3A02G427400	Glycosyltransferase	670859751	670861103
		TraesCS3A02G427500	10 kDa chaperonin	671016290	671018794
		TraesCS3A02G427600	Transcription and mRNA export factor SUS1	671019832	671022369
		TraesCS3A02G427700	NAD-dependent protein deacetylase sirtuin-2	671024631	671024867
		TraesCS3A02G427800	Cytochrome b6-f complex subunit 6	671091078	671091173
		TraesCS3A02G427900	4-sulfomuconolactone hydrolase	671629691	671632765
		TraesCS3A02G428000	Dynamin	671639509	671645220
		TraesCS3A02G428100	Glycosyltransferase	671660105	671661449
		TraesCS3A02G428200	Glycosyltransferase	671695598	671698250
		TraesCS3A02G428300	Glycosyltransferase	671718938	671723925
		TraesCS3A02G428400	RNA-binding protein	671725537	671727016
		TraesCS3A02G428500	transmembrane protein	671731985	671740303
		TraesCS3A02G428600	F-box domain containing protein	671759951	671760982
		TraesCS3A02G428700	Glycosyltransferase	671764549	671765876
		TraesCS3A02G428800	Mannosyl-oligosaccharide glucosidase	672073060	672081913
		TraesCS3A02G428900	Exostosin-like	672084629	672087764
		TraesCS3A02G429000	vacuolar ATP synthase catalytic subunit-related / V-ATPase-related / vacuolar proton pump-like protein	672088991	672089101
		TraesCS3A02G429100	Transcription initiation factor IIB	672095883	672096938
		TraesCS3A02G429200	Sulfotransferase	672206296	672207660
		TraesCS3A02G429300	Sulfotransferase	672210774	672211478
		TraesCS3A02G429400	Sulfotransferase	672216417	672217055
		TraesCS3A02G429500	Polynucleotidyl transferase	672425073	672425411
		TraesCS3A02G429600	Exocyst complex component	672545024	672547018
		TraesCS3A02G429700	SNF1-related protein kinase regulatory subunit gamma-1	672550169	672551536
		TraesCS3A02G429800	Mitochondrial import receptor subunit TOM20	672552104	672556323
		TraesCS3A02G429900	MYND type zinc finger protein	672868647	672870024
		TraesCS3A02G430000	NADH-quinone oxidoreductase subunit K	672876386	672876691
		TraesCS3A02G430100	NAD(P)H-quinone oxidoreductase subunit 6	672876903	672877433
		TraesCS3A02G430200	NAD(P)H-quinone oxidoreductase subunit I	672877698	672878243
		TraesCS3A02G430300	NADH-quinone oxidoreductase subunit H 1	672878335	672878547
		TraesCS3A02G430400	NADH-quinone oxidoreductase subunit H 1	672879885	672880448
		TraesCS3A02G430500	histone deacetylase 2	672887332	672887703
		TraesCS3A02G430600	Ycf68	672889045	672889351
		TraesCS3A02G430700	Argininosuccinate synthase	672900767	672900943
		TraesCS3A02G430800	Plant poly(A)+ RNA export protein	672902879	672903196
		TraesCS3A02G430900	Neuronal acetylcholine receptor subunit alpha-9	672906130	672906340
		TraesCS3A02G431000	S-adenosyl-L-methionine-dependent methyltransferases superfamily protein	672908627	672908767
		TraesCS3A02G431100	Ribosomal protein L2	672909357	672909518
		TraesCS3A02G431200	sulfate transporter 91	672909740	672910757
		TraesCS3A02G431300	50S ribosomal protein L2	672910366	672910833
		TraesCS3A02G431400	plasmodesmata-located protein 4	672910881	672911130
		TraesCS3A02G431500	30S ribosomal protein S19	672911193	672911408
		TraesCS3A02G431600	50S ribosomal protein L22	672911486	672911935
		TraesCS3A02G431700	50S ribosomal protein L14	672914411	672914782
		TraesCS3A02G431800	30S ribosomal protein S8	672914920	672915330
		TraesCS3A02G431900	Translation initiation factor IF-1	672915410	672915745
		TraesCS3A02G432000	30S ribosomal protein S11	672916146	672916577
		TraesCS3A02G432100	Exocyst complex component	673439500	673442715
		TraesCS3A02G432200	Disease resistance protein	673445240	673448647
		TraesCS3A02G432300	GRF zinc finger family protein	673463233	673463856
		TraesCS3A02G432400	Serine/arginine repetitive matrix protein 2	673476271	673477809
		TraesCS3A02G432500	Squamosa promoter-binding protein	673898993	673902601
		TraesCS3A02G432600	40S ribosomal protein S3 family protein	673923179	673923439
		TraesCS3A02G432700	Tetratricopeptide repeat (TPR)-like superfamily protein	674025254	674025514
		TraesCS3A02G432800	Bifunctional arginine demethylase and lysyl-hydroxylase JMJD6	674060551	674061236
		TraesCS3A02G432900	MADS-box transcription factor	674255517	674279708
		TraesCS3A02G433000	Rhodanese-like domain-containing protein 4	674399092	674402565
		TraesCS3A02G433100	Histone H2B	674460041	674461135
		TraesCS3A02G433200	Histidine kinase	674744984	674749192
		TraesCS3A02G433300	calmodulin-binding transcription activator	674751808	674757038
		TraesCS3A02G433400	CBS domain containing protein	674980944	674984516
		TraesCS3A02G433500	Cysteine-rich receptor-kinase-like protein	675153241	675154498
		TraesCS3A02G433600	Serine--tRNA ligase	675286411	675287091
		TraesCS3A02G433700	transmembrane protein	675289782	675290036
		TraesCS3A02G433800	Protein HASTY 1	675853107	675858020
		TraesCS3A02G433900	Protein HASTY 1	675859552	675870856
		TraesCS3A02G434000	Tyrosine-protein phosphatase non-receptor type 23	675873924	675878710
		TraesCS3A02G434100	heat shock transcription factor A1D	676003752	676004123
		TraesCS3A02G434200	Ubiquitin-conjugating enzyme E2 E2	676071463	676072012
		TraesCS3A02G434300	Transmembrane protein	676107378	676108112
		TraesCS3A02G434400	MADS-box transcription factor	676207705	676243822
		TraesCS3A02G434500	Activating signal cointegrator 1 complex subunit 1	676747933	676751030
		TraesCS3A02G434600	Aquaporin-like protein	676767877	676768731
		TraesCS3A02G434700	MADS-box transcription factor	676850453	676853583
		TraesCS3A02G434800	Sec-independent protein translocase protein TatB	676882444	676883127
		TraesCS3A02G434900	MADS-box transcription factor	676886114	676905903
		TraesCS3A02G435000	MADS-box transcription factor	677141673	677172170
		TraesCS3A02G435100	Chaperone protein dnaJ	677871579	677874948
		TraesCS3A02G435200	Serine/threonine-protein kinase	678314111	678316624
		TraesCS3A02G435300	Stress enhanced protein 1	678498028	678498570
		TraesCS3A02G435400	F box protein	678500724	678503651
		TraesCS3A02G435500	Peroxidase superfamily protein	679382471	679382983
		TraesCS3A02G435600	Gag-pol polyprotein	679476720	679478191
		TraesCS3A02G435700	50S ribosomal protein L27	679504404	679506559
		TraesCS3A02G435800	cotton fiber protein	679510613	679511341
		TraesCS3A02G435900	50S ribosomal protein L27	679512785	679514007
		TraesCS3A02G436000	Transducin/WD40 repeat-like superfamily protein	679646496	679650281
		TraesCS3A02G436100	TCP transcription factor	679694753	679695778
		TraesCS3A02G436200	histone acetyltransferase of the CBP family 1	679890201	679891667
		TraesCS3A02G436300	F-box family protein	679916260	679923152
		TraesCS3A02G436400	Insulin receptor-related protein	680348158	680348948
		TraesCS3A02G436500	GYF domain-containing protein	680353058	680359323
		TraesCS3A02G436600	Glutathione-regulated potassium-efflux system protein KefB	680728727	680732072
		TraesCS3A02G436700	Protein Ycf2	680742420	680743683
		TraesCS3A02G436800	Neuroguidin	680744943	680746327
		TraesCS3A02G436900	Dek protein	680748719	680754265
		TraesCS3A02G437000	SAUR-like auxin-responsive family protein	680970364	680970927
		TraesCS3A02G437100	SAUR-like auxin-responsive family protein	681050040	681050513
		TraesCS3A02G437200	actin depolymerizing factor 5	681099509	681099868
		TraesCS3A02G437300	Regulation of nuclear pre-mRNA domain-containing protein 1B	681180236	681189747
		TraesCS3A02G439300	Alba DNA/RNA-binding protein	682332319	682333904
		TraesCS3A02G439400	Ubiquitin-conjugating enzyme E2	682360941	682365651
		TraesCS3A02G439500	Myb transcription factor	682476350	682479641
		TraesCS3A02G439600	Non specific phospholipase C	682746587	682754957
		TraesCS3A02G439700	RING/U-box superfamily protein	682973413	682974858
		TraesCS3A02G439800	Transaldolase	682976492	682979122
		TraesCS3A02G439900	glycosyltransferase family exostosin protein	682988884	682991749
		TraesCS3A02G440000	RING/U-box superfamily protein	683070742	683071611
		TraesCS3A02G440100	glycosyltransferase family exostosin protein	683187184	683189502
		TraesCS3A02G440200	Microfibrillar-associated protein 1	683194312	683195984
		TraesCS3A02G440300	Wall-associated receptor kinase 5	683212036	683214679
		TraesCS3A02G440400	Protein kinase family protein	683214541	683215999
		TraesCS3A02G440500	DNA topoisomerase	683236703	683237251
		TraesCS3A02G440600	basic helix-loop-helix (bHLH) DNA-binding superfamily protein	683239399	683241535
		TraesCS3A02G440700	Exostosin-1	683249815	683250714
		TraesCS3A02G440800	glycosyltransferase family exostosin protein	683251724	683254365
		TraesCS3A02G440900	Sec14p-like phosphatidylinositol transfer family protein	683347308	683354071
		TraesCS3A02G441000	Sec14p-like phosphatidylinositol transfer family protein	683357004	683361041
		TraesCS3A02G441100	Sec14p-like phosphatidylinositol transfer family protein	683362370	683364488
		TraesCS3A02G441200	Histone-lysine N-methyltransferase	683432791	683441632
		TraesCS3A02G441300	Trihelix transcription factor	683442450	683443431
		TraesCS3A02G441400	3'-N-debenzoyl-2'-deoxytaxol N-benzoyltransferase	683448787	683450091
		TraesCS3A02G441500	Heavy metal transport/detoxification superfamily protein	683515792	683518865
		TraesCS7D02G143200	Acyl-coenzyme A oxidase	91390846	91395303
		TraesCS7D02G143300	Exonuclease V	91658700	91661669
		TraesCS7D02G143400	Oxidoreductase family protein	91678615	91681330
		TraesCS7D02G143500	Histone H3	91699433	91699843
		TraesCS7D02G143600	Nodulin-like / Major Facilitator Superfamily protein	91705835	91708375
		TraesCS7D02G143700	transmembrane protein	91810031	91812149
		TraesCS7D02G143800	Transcription factor	91991452	91992552
		TraesCS7D02G143900	Lysine ketoglutarate reductase trans-splicing protein (DUF707)	92139414	92142214
		TraesCS7D02G144000	Lysine ketoglutarate reductase trans-splicing protein (DUF707)	92214252	92219288
		TraesCS7D02G144100	ARF-GAP domain 2	92229751	92235102
		TraesCS7D02G144200	Cortactin-binding protein 2	92232825	92234164
		TraesCS7D02G144300	Zinc transporter ZIP6	92237575	92238020
		TraesCS7D02G144400	Protein phosphatase 2c	92239147	92242787
		TraesCS7D02G144500	U-box domain-containing protein	92271882	92274345
		TraesCS7D02G144600	cDNA clone:J013058P10	92275256	92275810
		TraesCS7D02G144700	DNA/RNA helicase protein	92394196	92417523
		TraesCS7D02G144800	Leucine-rich repeat receptor-like protein kinase family protein	92418113	92441416
		TraesCS7D02G144900	Receptor-kinase	92569022	92572148
		TraesCS7D02G145000	DnaJ heat shock amino-terminal domain protein	92582957	92583352
		TraesCS7D02G145100	Leucine-rich repeat receptor-like protein kinase	92589418	92592854
		TraesCS7D02G145200	Leucine-rich repeat receptor-like protein kinase family protein	92589702	92591912
		TraesCS7D02G145300	Retrovirus-related Pol polyprotein from transposon TNT 1-94	92595513	92596315
		TraesCS7D02G145400	Hyp O-arabinosyltransferase-like protein	92632512	92635264
		TraesCS7D02G145500	Glycerol-3-phosphate transporter family protein	92636384	92638474
		TraesCS7D02G145600	Glycosyltransferase	92762412	92763982
		TraesCS7D02G145700	Vacuolar sorting receptor family protein	92804001	92809871
		TraesCS7D02G145800	Serine protease HtrA-like	92858687	92865584
		TraesCS7D02G145900	N-(5-amino-5-carboxypentanoyl)-L-cysteinyl-D-valine synthase	93019071	93020918
		TraesCS7D02G146000	Endoglucanase	93032081	93033912
		TraesCS7D02G146100	Transcriptional corepressor SEUSS	93501665	93506900
		TraesCS7D02G146200	Cortactin-binding protein 2	93605695	93606953
		TraesCS7D02G146300	RING/U-box superfamily protein	93684831	93685704
		TraesCS7D02G146400	Kinase family protein	93770910	93775603
		TraesCS7D02G146500	Telomeric repeat-binding factor 1	93779422	93784619
		TraesCS7D02G146600	FAD-dependent oxidoreductase family protein	93785516	93788194
		TraesCS7D02G146700	Plasma membrane ATPase	93788786	93791849
		TraesCS7D02G146800	23S rRNA (uracil(1939)-C(5))-methyltransferase RlmD	93789153	93790388
		TraesCS7D02G146900	F-box family protein	93880786	93882279
		TraesCS7D02G147000	60S ribosomal protein L39	93937907	93938297
		TraesCS7D02G147100	Ethylene-responsive transcription factor	93948421	93949453
		TraesCS7D02G147200	Ethylene-responsive transcription factor	94005550	94006132
		TraesCS7D02G147300	Embryogenesis transmembrane protein-like	94113113	94116120
		TraesCS7D02G147400	Ankyrin repeat-containing protein	94127286	94132502
		TraesCS7D02G147500	DUF868 family protein	94421920	94423101
		TraesCS7D02G147600	PPPDE putative thiol peptidase family protein	94433924	94434694
		TraesCS7D02G147700	Callose synthase	94436513	94453847
		TraesCS7D02G147800	Calcineurin-like metallo-phosphoesterase superfamily protein	94502084	94506450
		TraesCS7D02G147900	Protein kinase-like	94507210	94511230
		TraesCS7D02G148000	Two-component response regulator	94936567	94940188
		TraesCS7D02G148100	Histidine kinase	95053348	95060579
		TraesCS7D02G148200	Two-component response regulator	95060863	95065073
		TraesCS7D02G148300	Mutator-like transposase	95096317	95100049
		TraesCS7D02G148400	Histidine kinase	95147575	95152029
		TraesCS7D02G148500	Laminin subunit beta-1	95222919	95225996
		TraesCS7D02G148600	GRIP/coiled-coil protein	95858855	95864459
		TraesCS7D02G148700	Histidine kinase	96081216	96086023
		TraesCS7D02G148800	BTB/POZ domain containing protein	96499034	96500104
		TraesCS7D02G148900	Chromatin-remodeling factor CHD3	96756606	96777587
		TraesCS7D02G149000	Bidirectional sugar transporter SWEET	97615140	97617186
		TraesCS7D02G149100	F-box protein	97952568	97953995
		TraesCS7D02G149200	Dirigent protein	98038307	98039013
		TraesCS7D02G149300	Peptidyl-prolyl cis-trans isomerase-like protein	98292586	98293620
		TraesCS7D02G149400	Basic helix-loop-helix transcription factor	98382980	98385574
		TraesCS7D02G149500	DNA-directed RNA polymerase subunit beta	98408253	98411417
		TraesCS7D02G149600	28S ribosomal S34 protein	98620007	98621374
		TraesCS7D02G149700	Protein POLAR LOCALIZATION DURING ASYMMETRIC DIVISION AND REDISTRIBUTION	98624765	98626343
		TraesCS7D02G149800	Ubiquitin carboxyl-terminal hydrolase	98637892	98644179
		TraesCS7D02G149900	Pentatricopeptide repeat-containing protein	98660719	98663241
		TraesCS7D02G150000	Formin-like protein	98992874	98996631
		TraesCS7D02G150100	LRR and NB-ARC domains-containing disease resistance protein	98999794	99002644
		TraesCS7D02G150200	Receptor-like protein kinase	99459821	99465955
		TraesCS7D02G150300	Thioredoxin	99617003	99618245
		TraesCS7D02G150400	transmembrane protein	99792360	99794672
		TraesCS7D02G150500	Cinnamoyl-CoA reductase	99822598	99824247
		TraesCS7D02G150600	Cinnamoyl-CoA reductase	99872514	99874248
		TraesCS7D02G150700	BTB/POZ domain-containing protein	99952337	99955864
		TraesCS7D02G150800	Multidrug resistance protein ABC transporter family protein	100268191	100280238
		TraesCS7D02G150900	Low temperature and salt responsive protein-like	100280693	100281019
		TraesCS7D02G151000	Low temperature and salt responsive protein-like	100283405	100283883
		TraesCS7D02G151100	Hydrophobic low temperature and salt responsive	100299156	100299770
		TraesCS7D02G151200	Pentatricopeptide repeat-containing protein	100301288	100302484
		TraesCS7D02G151300	Thiazole synthase	100303205	100303555
		TraesCS7D02G151400	Hydroxycinnamoyl-CoA shikimate/quinate hydroxycinnamoyltransferase	100306435	100307727
		TraesCS7D02G151500	p-loop containing nucleoside triphosphate hydrolases superfamily protein	100646641	100656647
		TraesCS7D02G151600	Short-chain dehydrogenase/reductase family protein	100673939	100674769
		TraesCS7D02G151700	Nucleotide-diphospho-sugar transferases superfamily protein	100750413	100751279
		TraesCS7D02G151800	Hydroxycinnamoyl-CoA shikimate/quinate hydroxycinnamoyltransferase	100939544	100940839
		TraesCS7D02G151900	Hydroxycinnamoyl-CoA shikimate/quinate hydroxycinnamoyltransferase	100986434	100987823
		TraesCS7D02G152000	40S ribosomal protein S9-2	100986451	100987758
		TraesCS7D02G152100	Pentatricopeptide repeat-containing protein	101036165	101038186
		TraesCS7D02G152200	Pentatricopeptide repeat-containing protein	101046624	101049005
		TraesCS7D02G152300	Leucoanthocyanidin reductase	101077436	101079140
		TraesCS7D02G152400	Glutathione peroxidase	101084476	101087850
		TraesCS7D02G152500	Receptor-like protein kinase	101094749	101097956
		TraesCS7D02G152600	Receptor-kinase	101136976	101140061
		TraesCS7D02G152700	alpha/beta-Hydrolases superfamily protein	101392324	101393963
		TraesCS7D02G152800	Carboxypeptidase	101395597	101400935
		TraesCS7D02G152900	HAUS augmin-like complex subunit 3	101423474	101432640
		TraesCS7D02G153000	Nucleoporin NUP188	101467993	101474981
		TraesCS7D02G153100	Thiosulfate sulfurtransferase GlpE	101557628	101558942
		TraesCS7D02G153200	ATP-dependent DNA helicase	101580722	101585530
		TraesCS7D02G153300	Major facilitator superfamily protein	101614578	101617799
		TraesCS7D02G153400	VQ motif-containing protein	101670415	101671233
		TraesCS7D02G153500	Origin recognition complex subunit 1	101718225	101725326
		TraesCS7D02G153600	Methyltransferase	101726474	101729219
		TraesCS7D02G153700	Serine/threonine-protein kinase	101730339	101734098
		TraesCS7D02G153800	Serine/threonine-protein kinase	101736527	101739807
		TraesCS7D02G153900	Pathogenesis-related protein 1	101759384	101761767
		TraesCS7D02G154000	Glycosyltransferase	101778592	101781338
		TraesCS7D02G154100	UDP-glucuronate 4-epimerase 4	101781859	101783160
		TraesCS7D02G154200	NAC domain-containing protein	101797572	101799154
		TraesCS7D02G154300	RING finger protein	101806635	101807933
		TraesCS7D02G154400	DEAD-box ATP-dependent RNA helicase 52A	102295509	102305026
		TraesCS7D02G154500	RNA-binding (RRM/RBD/RNP motifs) family protein	102537242	102539785
		TraesCS7D02G154600	Glutamate receptor	102753916	102756133
		TraesCS7D02G154700	Polyol transporter	102900656	102902291
		TraesCS7D02G154800	Glutamate receptor	102938338	102944112
		TraesCS7D02G154900	Glutamate receptor	102960558	102964351
		TraesCS7D02G155000	zinc ion binding protein	102968703	102975819
		TraesCS7D02G155100	Protein kinase	102979670	102980719
		TraesCS7D02G155200	GTP-binding nuclear protein	103192514	103195316
		TraesCS7D02G155300	Cytochrome P450	103210297	103212042
		TraesCS7D02G155400	Cytochrome P450	103331555	103333229
		TraesCS7D02G155500	Kinase	104090320	104092836
		TraesCS7D02G155600	Adenine nucleotide alpha hydrolases-domain containing protein kinase	104127742	104131421
		TraesCS7D02G155700	UDP-glycosyltransferase	104134178	104135700
		TraesCS7D02G155800	Cytochrome P450	104210422	104212039
		TraesCS7D02G155900	Protein hunchback	104225092	104227656
		TraesCS7D02G156000	Glutamate-1-semialdehyde 2	104365342	104366576
		TraesCS7D02G156100	Pentatricopeptide repeat-containing protein	104522636	104529111
		TraesCS7D02G156200	Transcription initiation factor IIE alpha subunit family protein	104530504	104532342
		TraesCS7D02G156300	60S ribosomal protein L35a-like protein	104566615	104567146
		TraesCS7D02G156400	Homeodomain-like superfamily protein	104567515	104575449
		TraesCS7D02G156500	Hexosyltransferase	104575104	104576322
		TraesCS7D02G156600	XH/XS domain-containing family protein	104610612	104614433
		TraesCS7D02G156700	CAAX amino terminal protease family-like protein	104660478	104664486
		TraesCS7D02G156800	Ornithine decarboxylase	104733565	104735191
		TraesCS7D02G156900	Ornithine decarboxylase	104740440	104742019
		TraesCS7D02G157000	Amino acid transporter	104747474	104749655
		TraesCS7D02G157100	ATP-dependent RNA helicase	104890412	104898765
		TraesCS7D02G157200	26S protease regulatory subunit	104900277	104903224
		TraesCS7D02G157300	Ring finger protein	105210071	105211867
		TraesCS7D02G157400	Transcriptional regulator MntR	105212789	105214454
		TraesCS7D02G157500	Haloacid dehalogenase-like hydrolase superfamily protein	105248399	105250189
		TraesCS7D02G157600	Exocyst complex component	105380691	105382774
		TraesCS7D02G157700	Ubiquitin-conjugating enzyme	105429297	105434269
		TraesCS7D02G157800	Pectinesterase	105454771	105457352
		TraesCS7D02G157900	Beta-1	105490187	105490845
		TraesCS7D02G158000	Keratin	105675296	105675667
		TraesCS7D02G158100	Receptor-like kinase	105682730	105687430
