# Supplementary material for: QTL Mapping of Trichome Traits and Analysis of Candidate Genes in Leaves of Wheat (Triticum aestivum L.)
Source: Genes (Basel). 2023 Dec 27;15(1):42. doi: 10.3390/genes15010042 (PMC10815787; doi:10.3390/genes15010042)
Supplement: Supplementary file 1 [file genes-15-00042-s001.zip › DH population water and drought surface fur 9 parts 3 repeated statistics.xlsx]

## Sheet: 旱地表皮毛密度
表皮毛密度
旱地
叶尖部													叶中部										叶基部
	表皮毛密度													表皮毛密度										表皮毛密度
	叶边缘			平均值	叶中间				叶脉边					叶边缘			叶中间			叶脉边				叶边缘			叶中间			叶脉边
DH-1	44.1431	44.1431	46.6418	44.976	41.6445	47.4747	42.4773		43.3102	43.3102	39.9787		DH-1	39.1458	37.48	40.8116	43.3102	44.1431	42.4773	63.2996	64.9654	59.1351	DH-1	34.9813	33.3156	36.6471	62.4667	61.6338	65.7982	63.2996	64.9654	60.8009
DH-4	74.96	76.6258	74.1271	75.2377	84.1218	76.6258	78.2916		84.9547	88.2862	92.4507		DH-4	68.2969	66.6311	69.9627	94.1165	94.9494	100.78	78.2916	80.7902	75.7929	DH-4	51.6391	49.9733	53.3049	58.3022	52.472	64.1325	76.6258	77.4587	74.96
DH-6	25.8196	24.9867	22.488	24.4314	44.1431	41.6445	51.6391		42.4773	44.976	41.6445		DH-6	44.1431	46.6418	41.6445	51.6391	52.472	48.3076	47.4747	48.3076	44.1431	DH-6	69.9627	72.4614	69.1298	75.7929	78.2916	74.1271	89.1191	91.6178	86.6205
DH-8	66.6311	83.2889	60.8009	70.2403	89.1191	92.4507	78.2916		81.6231	84.1218	75.7929		DH-8	65.7982	64.9654	66.6311	84.1218	83.2889	81.6231	76.6258	74.96	76.6258	DH-8	63.2996	64.9654	62.4667	53.3049	56.6365	51.6391	74.1271	71.6285	76.6258
DH-9	16.6578	23.3209	21.6551	20.5446	39.9787	37.48	39.9787		43.3102	48.3076	69.9627		DH-9	23.3209	24.9867	21.6551	51.6391	54.1378	48.3076	49.9733	50.8062	53.3049	DH-9	23.3209	19.9893	26.6525	53.3049	54.1378	54.1378	54.1378	54.9707	52.472
DH-10	57.4693	65.7982	56.6365	59.968	64.9654	70.7956	63.2996		54.1378	53.3049	55.8036		DH-10	77.4587	80.7902	74.1271	66.6311	65.7982	69.9627	79.1245	81.6231	74.96	DH-10	47.4747	48.3076	46.6418	30.8169	31.6498	29.984	49.9733	53.3049	47.4747
DH-11	67.464	66.6311	77.4587	70.5179	68.2969	69.1298	66.6311		68.2969	64.9654	65.7982		DH-11	26.6525	24.9867	28.3182	51.6391	54.1378	49.1405	44.976	44.976	43.3102	DH-11	24.9867	28.3182	20.8222	36.6471	39.1458	33.3156	38.3129	37.48	39.9787
DH-12	66.6311	65.7982	74.1271	68.8522	74.1271	63.2996	65.7982		71.6285	66.6311	64.9654		DH-12	86.6205	85.7876	87.4534	88.2862	89.952	84.1218	76.6258	78.2916	74.96	DH-12	63.2996	62.4667	60.8009	66.6311	62.4667	71.6285	70.7956	66.6311	76.6258
DH-13	35.8142	37.48	34.9813	36.0919	81.6231	79.9574	81.6231		58.3022	63.2996	57.4693		DH-13	37.48	37.48	37.48	79.1245	81.6231	74.96	66.6311	70.7956	64.9654	DH-13	29.1511	27.4853	30.8169	59.968	61.6338	57.4693	45.8089	42.4773	48.3076
DH-14	74.96	77.4587	80.7902	77.7363	120.769	113.273	107.443		73.2942	72.4614	68.2969		DH-14	136.594	138.26	134.928	170.742	167.411	164.912	150.753	154.084	149.087	DH-14	70.7956	72.4614	68.2969	96.6151	98.2809	95.7822	89.1191	89.1191	89.952
DH-15	33.3156	40.8116	29.984	34.7037	43.3102	46.6418	50.8062		47.4747	48.3076	49.9733		DH-15	50.8062	49.1405	49.9733	59.968	62.4667	57.4693	81.6231	80.7902	84.1218	DH-15	20.8222	19.1564	19.9893	40.8116	35.8142	43.3102	40.8116	37.48	44.1431
DH-16	40.8116	43.3102	41.6445	41.9221	52.472	54.1378	54.9707		42.4773	44.1431	45.8089		DH-16	33.3156	34.9813	30.8169	39.9787	39.1458	40.8116	52.472	52.472	53.3049	DH-16	17.4907	16.6578	14.992	33.3156	29.984	37.48	39.9787	38.3129	42.4773
DH-17	42.4773	43.3102	41.6445	42.4773	51.6391	51.6391	47.4747		62.4667	62.4667	61.6338		DH-17	45.8089	45.8089	47.4747	64.9654	64.9654	62.4667	82.456	80.7902	84.9547	DH-17	24.1538	25.8196	20.8222	33.3156	35.8142	30.8169	62.4667	64.9654	58.3022
DH-19	25.8196	29.984	30.8169	28.8735	46.6418	48.3076	43.3102		59.968	60.8009	56.6365		DH-19	48.3076	47.4747	49.1405	56.6365	57.4693	54.1378	70.7956	70.7956	71.6285	DH-19	33.3156	32.4827	34.9813	41.6445	44.976	40.8116	60.8009	62.4667	59.968
DH-20	83.2889	80.7902	91.6178	85.2323	99.9467	93.2836	91.6178		102.445	91.6178	95.7822		DH-20	83.2889	82.456	84.9547	85.7876	89.952	80.7902	93.2836	95.7822	90.7849	DH-20	37.48	39.9787	34.9813	65.7982	64.9654	65.7982	87.4534	89.952	84.1218
DH-21	63.2996	54.1378	57.4693	58.3022	79.1245	75.7929	79.9574		77.4587	71.6285	74.1271		DH-21	52.472	54.1378	49.9733	66.6311	63.2996	69.9627	79.1245	79.9574	76.6258	DH-21	34.1485	32.4827	37.48	58.3022	52.472	62.4667	60.8009	62.4667	58.3022
DH-22	34.9813	33.3156	37.48	35.259	38.3129	41.6445	36.6471		47.4747	49.9733	45.8089		DH-22	44.1431	42.4773	44.976	74.1271	75.7929	68.2969	77.4587	78.2916	78.2916	DH-22	41.6445	39.1458	44.976	54.1378	54.1378	54.9707	59.1351	59.1351	59.968
DH-23	68.2969	79.9574	60.8009	69.6851	106.61	109.108	96.6151		109.108	89.1191	91.6178		DH-23	115.772	114.939	118.27	128.265	131.596	124.1	118.27	122.435	116.604	DH-23	33.3156	34.9813	32.4827	58.3022	59.1351	58.3022	59.1351	60.8009	58.3022
DH-24	32.4827	30.8169	29.1511	30.8169	40.8116	36.6471	44.1431		44.1431	46.6418	45.8089		DH-24	32.4827	33.3156	34.1485	36.6471	34.1485	39.1458	56.6365	57.4693	53.3049	DH-24	41.6445	44.976	39.1458	47.4747	42.4773	54.1378	47.4747	44.976	49.9733
DH-25	43.3102	40.8116	45.8089	43.3102	59.968	63.2996	66.6311		70.7956	70.7956	66.6311		DH-25	60.8009	63.2996	58.3022	69.9627	67.464	71.6285	97.448	98.2809	96.6151	DH-25	17.4907	19.9893	15.8249	49.1405	47.4747	49.9733	59.1351	64.9654	54.1378
DH-26	80.7902	82.456	69.1298	77.4587	82.456	81.6231	85.7876		79.1245	73.2942	74.1271		DH-26	96.6151	97.448	99.9467	117.437	118.27	115.772	114.106	114.939	117.437	DH-26	50.8062	53.3049	48.3076	93.2836	95.7822	89.1191	108.276	112.44	106.61
DH-27	62.4667	59.968	58.3022	60.2456	61.6338	58.3022	61.6338		64.9654	65.7982	69.1298		DH-27	38.3129	37.48	39.9787	55.8036	57.4693	54.9707	69.9627	72.4614	66.6311	DH-27	31.6498	29.1511	34.1485	42.4773	44.976	39.1458	56.6365	53.3049	60.8009
DH-28	91.6178	75.7929	84.9547	84.1218	88.2862	86.6205	91.6178		95.7822	90.7849	91.6178		DH-28	85.7876	83.2889	86.6205	95.7822	96.6151	98.2809	113.273	111.607	114.939	DH-28	64.1325	63.2996	66.6311	67.464	66.6311	69.1298	69.9627	67.464	73.2942
DH-29	99.1138	80.7902	78.2916	86.0652	75.7929	75.7929	76.6258		80.7902	79.1245	82.456		DH-29	84.9547	83.2889	81.6231	100.78	103.278	99.9467	89.952	86.6205	96.6151	DH-29	52.472	47.4747	57.4693	86.6205	87.4534	84.1218	95.7822	96.6151	95.7822
DH-30	76.6258	85.7876	76.6258	79.6797	90.7849	94.9494	79.1245		97.448	96.6151	103.278		DH-30	92.4507	94.9494	89.952	102.445	102.445	104.111	123.268	123.268	126.599	DH-30	68.2969	65.7982	72.4614	87.4534	90.7849	84.1218	77.4587	79.1245	74.96
DH-31	68.2969	69.1298	72.4614	69.9627	91.6178	90.7849	95.7822		88.2862	89.952	92.4507		DH-31	70.7956	72.4614	69.9627	94.9494	96.6151	92.4507	120.769	120.769	122.435	DH-31	58.3022	54.1378	61.6338	80.7902	82.456	79.9574	79.9574	79.9574	80.7902
DH-32	44.976	47.4747	34.9813	42.4773	50.8062	46.6418	52.472		47.4747	60.8009	58.3022		DH-32	46.6418	48.3076	47.4747	58.3022	60.8009	56.6365	60.8009	63.2996	58.3022	DH-32	44.976	46.6418	44.1431	39.1458	37.48	40.8116	40.8116	37.48	44.1431
DH-33	74.1271	93.2836	81.6231	83.0113	98.2809	103.278	94.1165		96.6151	89.952	86.6205		DH-33	86.6205	83.2889	87.4534	114.106	115.772	117.437	106.61	103.278	108.276	DH-33	59.968	62.4667	57.4693	74.1271	68.2969	79.1245	69.9627	67.464	72.4614
DH-34	53.3049	57.4693	52.472	54.4154	69.1298	67.464	71.6285		96.6151	87.4534	82.456		DH-34	120.769	124.933	123.268	134.928	137.427	133.262	125.766	128.265	123.268	DH-34	43.3102	44.976	42.4773	69.1298	70.7956	67.464	82.456	80.7902	84.9547
DH-35	43.3102	44.1431	47.4747	44.976	49.9733	54.9707	49.9733		64.9654	62.4667	63.2996		DH-35	87.4534	84.1218	91.6178	94.9494	95.7822	94.1165	107.443	106.61	112.44	DH-35	29.984	28.3182	31.6498	39.9787	34.9813	45.8089	61.6338	63.2996	59.1351
DH-36	63.2996	67.464	59.1351	63.2996	64.9654	64.1325	63.2996		84.9547	81.6231	71.6285		DH-36	55.8036	56.6365	57.4693	61.6338	64.9654	58.3022	60.8009	60.8009	61.6338	DH-36	25.8196	22.488	27.4853	27.4853	27.4853	28.3182	36.6471	39.1458	34.9813
DH-37	38.3129	32.4827	41.6445	37.48	59.968	69.1298	58.3022		64.1325	59.968	51.6391		DH-37	64.1325	61.6338	64.9654	78.2916	80.7902	75.7929	97.448	99.1138	97.448	DH-37	26.6525	28.3182	25.8196	69.1298	71.6285	67.464	50.8062	52.472	47.4747
DH-39	10.8276	16.6578	18.3236	15.2696	22.488	21.6551	20.8222		15.8249	21.6551	17.4907		DH-39	19.9893	19.9893	17.4907	33.3156	34.1485	30.8169	59.1351	57.4693	61.6338	DH-39	24.1538	19.9893	27.4853	62.4667	61.6338	64.1325	59.1351	62.4667	56.6365
DH-40	29.984	28.3182	29.984	29.4287	45.8089	48.3076	45.8089		28.3182	37.48	29.984		DH-40	66.6311	67.464	65.7982	77.4587	79.9574	74.96	80.7902	79.1245	80.7902	DH-40	29.1511	27.4853	31.6498	70.7956	74.1271	68.2969	55.8036	52.472	57.4693
DH-41	45.8089	32.4827	30.8169	36.3695	50.8062	55.8036	54.1378		51.6391	49.1405	49.9733		DH-41	39.9787	37.48	41.6445	75.7929	76.6258	75.7929	51.6391	55.8036	48.3076	DH-41	47.4747	48.3076	47.4747	33.3156	34.1485	31.6498	51.6391	53.3049	49.1405
DH-43	23.3209	18.3236	24.9867	22.2104	29.984	35.8142	31.6498		24.1538	25.8196	25.8196		DH-43	43.3102	43.3102	44.976	68.2969	69.9627	66.6311	69.1298	72.4614	66.6311	DH-43	24.9867	23.3209	27.4853	59.1351	59.1351	59.968	75.7929	79.1245	71.6285
DH-44	33.3156	29.1511	37.48	33.3156	37.48	38.3129	36.6471		39.9787	41.6445	39.1458		DH-44	38.3129	39.1458	39.9787	64.9654	61.6338	69.1298	64.9654	64.9654	65.7982	DH-44	26.6525	24.1538	29.984	71.6285	71.6285	71.6285	73.2942	70.7956	76.6258
DH-45	74.96	75.7929	74.1271	74.96	84.9547	82.456	86.6205		88.2862	91.6178	86.6205		DH-45	59.968	64.9654	56.6365	106.61	107.443	104.111	111.607	114.939	109.108	DH-45	71.6285	72.4614	71.6285	122.435	121.602	124.1	90.7849	86.6205	93.2836
DH-46	37.48	38.3129	38.3129	38.0353	54.9707	54.9707	56.6365		56.6365	56.6365	55.8036		DH-46	64.9654	64.1325	67.464	64.9654	61.6338	67.464	59.968	61.6338	57.4693	DH-46	64.9654	59.968	74.1271	97.448	93.2836	103.278	89.1191	88.2862	92.4507
DH-47	49.9733	52.472	49.1405	50.5286	62.4667	65.7982	61.6338		44.976	49.9733	42.4773		DH-47	44.1431	43.3102	44.976	69.9627	72.4614	67.464	74.1271	75.7929	72.4614	DH-47	31.6498	32.4827	29.984	75.7929	74.96	77.4587	79.9574	80.7902	78.2916
DH-48	54.1378	54.1378	53.3049	53.8602	83.2889	82.456	86.6205		71.6285	66.6311	78.2916		DH-48	64.9654	64.9654	64.1325	84.1218	89.1191	79.1245	78.2916	80.7902	75.7929	DH-48	23.3209	22.488	25.8196	66.6311	69.9627	64.9654	77.4587	74.96	80.7902
DH-49	28.3182	26.6525	27.4853	27.4853	61.6338	63.2996	61.6338		64.9654	67.464	60.8009		DH-49	36.6471	38.3129	37.48	54.9707	53.3049	57.4693	53.3049	54.1378	51.6391	DH-49	15.8249	12.4933	19.1564	48.3076	46.6418	50.8062	64.1325	61.6338	65.7982
DH-50	47.4747	48.3076	46.6418	47.4747	68.2969	67.464	66.6311		94.1165	95.7822	91.6178		DH-50	39.1458	39.1458	38.3129	56.6365	53.3049	60.8009	68.2969	71.6285	65.7982	DH-50	29.1511	29.1511	30.8169	84.9547	82.456	86.6205	83.2889	80.7902	85.7876
DH-51	47.4747	49.1405	45.8089	47.4747	63.2996	62.4667	64.9654		76.6258	81.6231	74.96		DH-51	54.9707	53.3049	56.6365	91.6178	95.7822	89.1191	86.6205	89.1191	84.1218	DH-51	60.8009	58.3022	64.1325	104.111	106.61	100.78	94.9494	98.2809	90.7849
DH-52	40.8116	39.9787	43.3102	41.3668	59.968	59.968	61.6338		58.3022	61.6338	54.1378		DH-52	54.1378	51.6391	57.4693	73.2942	69.9627	75.7929	73.2942	74.1271	70.7956	DH-52	69.1298	72.4614	58.3022	87.4534	89.1191	84.9547	119.103	120.769	118.27
DH-53	49.9733	52.472	47.4747	49.9733	59.968	59.1351	59.968		74.96	69.9627	80.7902		DH-53	33.3156	34.1485	31.6498	58.3022	61.6338	55.8036	56.6365	56.6365	53.3049	DH-53	48.3076	47.4747	49.1405	79.9574	79.1245	81.6231	105.777	104.944	107.443
DH-54	32.4827	33.3156	31.6498	32.4827	46.6418	44.976	48.3076		41.6445	37.48	44.976		DH-54	46.6418	48.3076	44.976	58.3022	59.968	57.4693	71.6285	72.4614	68.2969	DH-54	36.6471	39.9787	34.9813	79.9574	79.9574	79.1245	84.1218	83.2889	85.7876
DH-55	54.9707	57.4693	53.3049	55.2483	93.2836	94.9494	92.4507		83.2889	87.4534	84.1218		DH-55	65.7982	64.9654	63.2996	106.61	105.777	109.108	86.6205	89.952	83.2889	DH-55	72.4614	67.464	79.1245	109.108	112.44	106.61	104.111	106.61	101.612
DH-56	86.6205	91.6178	82.456	86.8981	96.6151	99.1138	94.9494		94.9494	96.6151	92.4507		DH-56	64.9654	61.6338	65.7982	76.6258	74.96	77.4587	76.6258	80.7902	70.7956	DH-56	39.9787	34.9813	45.8089	83.2889	78.2916	85.7876	64.9654	60.8009	70.7956
DH-57	84.9547	87.4534	82.456	84.9547	106.61	107.443	105.777		96.6151	90.7849	103.278		DH-57	89.952	93.2836	86.6205	86.6205	87.4534	86.6205	109.108	112.44	107.443	DH-57	39.9787	41.6445	40.8116	68.2969	69.9627	67.464	69.1298	69.9627	67.464
DH-58	79.9574	82.456	74.96	79.1245	126.599	132.429	130.764		109.941	112.44	117.437		DH-58	73.2942	72.4614	74.1271	119.936	122.435	118.27	119.936	122.435	118.27	DH-58	70.7956	68.2969	72.4614	90.7849	86.6205	94.1165	100.78	104.111	97.448
DH-59	61.6338	61.6338	60.8009	61.3562	79.9574	79.1245	80.7902		56.6365	57.4693	58.3022		DH-59	53.3049	50.8062	56.6365	71.6285	74.1271	70.7956	83.2889	86.6205	80.7902	DH-59	66.6311	62.4667	71.6285	82.456	78.2916	86.6205	66.6311	69.9627	65.7982
DH-60	59.968	61.6338	59.1351	60.2456	71.6285	72.4614	74.1271		86.6205	89.952	86.6205		DH-60	43.3102	41.6445	44.976	80.7902	78.2916	84.1218	66.6311	69.9627	65.7982	DH-60	19.1564	20.8222	18.3236	38.3129	37.48	39.9787	75.7929	79.1245	71.6285
DH-61	52.472	53.3049	50.8062	52.1944	73.2942	74.1271	69.9627		63.2996	60.8009	64.9654		DH-61	79.9574	82.456	76.6258	85.7876	87.4534	84.9547	101.612	106.61	84.1218	DH-61	79.1245	76.6258	80.7902	89.1191	86.6205	92.4507	92.4507	94.9494	87.4534
DH-63	61.6338	64.9654	59.1351	61.9114	91.6178	90.7849	94.9494		83.2889	87.4534	83.2889		DH-63	59.968	59.1351	61.6338	59.968	59.1351	61.6338	73.2942	72.4614	71.6285	DH-63	44.976	44.976	47.4747	70.7956	70.7956	72.4614	66.6311	70.7956	63.2996
DH-64	57.4693	57.4693	55.8036	56.9141	69.9627	68.2969	72.4614		94.9494	95.7822	94.1165		DH-64	63.2996	61.6338	65.7982	73.2942	67.464	78.2916	68.2969	66.6311	69.1298	DH-64	27.4853	29.1511	25.8196	80.7902	80.7902	79.9574	80.7902	81.6231	77.4587
DH-65	56.6365	54.9707	57.4693	56.3588	101.612	106.61	99.1138		59.968	58.3022	61.6338		DH-65	71.6285	71.6285	72.4614	101.612	104.111	98.2809	116.604	119.936	114.939	DH-65	39.9787	39.1458	43.3102	68.2969	68.2969	69.9627	106.61	104.111	109.108
DH-66	41.6445	40.8116	43.3102	41.9221	74.1271	67.464	80.7902		54.9707	54.9707	58.3022		DH-66	19.9893	20.8222	17.4907	58.3022	62.4667	55.8036	69.9627	72.4614	68.2969	DH-66	11.6604	11.6604	13.3262	55.8036	56.6365	55.8036	95.7822	94.9494	95.7822
DH-67	83.2889	87.4534	82.456	84.3994	74.1271	74.96	73.2942		83.2889	84.9547	84.1218		DH-67	114.939	114.106	117.437	96.6151	94.9494	99.1138	99.9467	105.777	94.9494	DH-67	64.9654	61.6338	69.1298	88.2862	85.7876	91.6178	130.764	128.265	134.095
DH-68	24.9867	22.488	27.4853	24.9867	38.3129	34.1485	39.1458		53.3049	54.1378	52.472		DH-68	89.952	87.4534	95.7822	74.96	78.2916	73.2942	73.2942	72.4614	71.6285	DH-68	80.7902	75.7929	86.6205	83.2889	84.1218	85.7876	80.7902	77.4587	86.6205
DH-69	27.4853	29.1511	28.3182	28.3182	49.9733	50.8062	49.1405		66.6311	64.9654	69.9627		DH-69	78.2916	75.7929	81.6231	94.9494	95.7822	93.2836	74.96	79.1245	72.4614	DH-69	28.3182	29.1511	26.6525	51.6391	54.1378	49.1405	74.1271	72.4614	74.96
DH-70	44.976	42.4773	48.3076	45.2536	93.2836	97.448	94.1165		66.6311	64.9654	67.464		DH-70	28.3182	29.1511	28.3182	66.6311	69.9627	60.8009	91.6178	92.4507	89.952	DH-70	21.6551	23.3209	22.488	51.6391	53.3049	50.8062	96.6151	94.9494	98.2809
DH-71	61.6338	59.968	64.1325	61.9114	93.2836	94.9494	91.6178		113.273	115.772	112.44		DH-71	79.9574	79.9574	82.456	123.268	118.27	128.265	116.604	122.435	113.273	DH-71	85.7876	86.6205	83.2889	92.4507	94.9494	89.952	106.61	104.111	109.941
DH-73	81.6231	80.7902	83.2889	81.9008	159.915	157.416	161.58		126.599	129.931	128.265		DH-73	63.2996	59.1351	65.7982	73.2942	72.4614	74.1271	94.1165	98.2809	90.7849	DH-73	51.6391	53.3049	52.472	72.4614	72.4614	71.6285	66.6311	66.6311	65.7982
DH-74	44.1431	42.4773	43.3102	43.3102	44.976	42.4773	48.3076		59.968	59.1351	60.8009		DH-74	14.992	12.4933	20.8222	36.6471	34.1485	40.8116	51.6391	53.3049	49.9733	DH-74	16.6578	19.9893	14.992	38.3129	37.48	39.9787	46.6418	43.3102	50.8062
DH-75	53.3049	54.9707	51.6391	53.3049	84.9547	91.6178	83.2889		84.9547	83.2889	87.4534		DH-75	86.6205	83.2889	90.7849	133.262	136.594	130.764	134.928	139.925	128.265	DH-75	64.1325	64.9654	63.2996	90.7849	86.6205	93.2836	120.769	123.268	118.27
DH-76	29.984	30.8169	28.3182	29.7064	59.968	58.3022	61.6338		54.9707	56.6365	50.8062		DH-76	49.9733	53.3049	48.3076	86.6205	83.2889	89.952	111.607	112.44	109.108	DH-76	67.464	72.4614	62.4667	59.968	62.4667	57.4693	39.1458	39.1458	38.3129
DH-77	51.6391	49.9733	53.3049	51.6391	74.96	74.96	75.7929		61.6338	64.9654	58.3022		DH-77	66.6311	65.7982	69.1298	83.2889	86.6205	80.7902	99.9467	103.278	99.1138	DH-77	41.6445	43.3102	39.1458	80.7902	78.2916	83.2889	77.4587	77.4587	78.2916
DH-78	46.6418	45.8089	44.976	45.8089	71.6285	72.4614	69.9627		76.6258	74.96	77.4587		DH-78	52.472	54.1378	49.9733	76.6258	74.96	74.1271	108.276	108.276	112.44	DH-78	62.4667	64.9654	59.968	69.1298	68.2969	71.6285	95.7822	95.7822	98.2809
DH-79	29.1511	26.6525	31.6498	29.1511	54.9707	57.4693	53.3049		49.9733	51.6391	48.3076		DH-79	64.9654	60.8009	69.1298	66.6311	69.9627	64.9654	93.2836	94.9494	89.952	DH-79	63.2996	62.4667	64.9654	87.4534	86.6205	86.6205	77.4587	77.4587	77.4587
DH-80	58.3022	58.3022	59.1351	58.5799	59.968	58.3022	62.4667		58.3022	59.1351	59.1351		DH-80	56.6365	56.6365	52.472	86.6205	84.9547	89.1191	78.2916	78.2916	77.4587	DH-80	47.4747	43.3102	52.472	97.448	97.448	95.7822	77.4587	78.2916	74.96
DH-81	69.9627	82.456	72.4614	74.96	108.276	96.6151	87.4534		94.9494	97.448	75.7929		DH-81	41.6445	44.1431	39.1458	99.9467	104.111	99.1138	114.939	114.106	117.437	DH-81	30.8169	21.6551	25.8196	58.3022	61.6338	64.1325	78.2916	84.1218	81.6231
DH-82	27.4853	26.6525	21.6551	25.2643	17.4907	19.9893	20.8222		31.6498	32.4827	36.6471		DH-82	48.3076	48.3076	46.6418	66.6311	68.2969	65.7982	63.2996	64.9654	59.968	DH-82	50.8062	39.1458	39.9787	64.1325	67.464	77.4587	60.8009	71.6285	51.6391
DH-83	23.3209	28.3182	31.6498	27.763	39.1458	37.48	35.8142		46.6418	44.1431	47.4747		DH-83	49.9733	53.3049	47.4747	79.9574	78.2916	80.7902	56.6365	55.8036	57.4693	DH-83	64.9654	65.7982	59.968	113.273	98.2809	109.941	69.9627	69.9627	86.6205
DH-84	23.3209	20.8222	24.9867	23.0433	43.3102	40.8116	42.4773		27.4853	24.9867	25.8196		DH-84	51.6391	52.472	51.6391	73.2942	68.2969	79.9574	59.968	59.1351	59.1351	DH-84	43.3102	60.8009	58.3022	74.1271	64.1325	59.968	48.3076	47.4747	57.4693
DH-86	22.488	27.4853	24.1538	24.709	39.1458	45.8089	44.976		38.3129	39.9787	41.6445		DH-86	48.3076	48.3076	49.1405	66.6311	67.464	64.1325	76.6258	79.9574	72.4614	DH-86	21.6551	16.6578	19.1564	47.4747	44.1431	44.976	44.976	40.8116	53.3049
DH-87	20.8222	27.4853	26.6525	24.9867	26.6525	29.1511	29.984		29.1511	28.3182	30.8169		DH-87	28.3182	25.8196	29.984	43.3102	47.4747	39.9787	49.9733	53.3049	48.3076	DH-87	5.83022	6.66311	9.99467	49.9733	51.6391	47.4747	48.3076	47.4747	49.1405
DH-88	43.3102	46.6418	45.8089	45.2536	60.8009	65.7982	69.9627		78.2916	82.456	86.6205		DH-88	59.968	60.8009	58.3022	89.952	89.1191	87.4534	108.276	113.273	105.777	DH-88	46.6418	39.9787	43.3102	62.4667	59.968	64.9654	83.2889	84.9547	82.456
DH-89	44.1431	46.6418	49.9733	46.9194	78.2916	82.456	81.6231		74.1271	74.1271	74.96		DH-89	40.8116	37.48	43.3102	64.1325	64.9654	62.4667	80.7902	76.6258	84.1218	DH-89	42.4773	44.976	40.8116	49.9733	51.6391	49.1405	82.456	81.6231	84.9547
DH-90	73.2942	81.6231	82.456	79.1245	114.106	122.435	131.596		84.9547	93.2836	94.9494		DH-90	69.1298	71.6285	65.7982	83.2889	87.4534	80.7902	99.9467	103.278	97.448	DH-90	48.3076	44.976	52.472	48.3076	47.4747	49.9733	63.2996	64.9654	59.968
DH-91	34.1485	39.9787	39.1458	37.7576	56.6365	54.9707	59.1351		54.9707	54.1378	51.6391		DH-91	23.3209	19.9893	28.3182	44.976	42.4773	49.1405	52.472	53.3049	50.8062	DH-91	16.6578	15.8249	18.3236	59.968	62.4667	57.4693	58.3022	59.1351	56.6365
DH-92	59.1351	61.6338	64.9654	61.9114	58.3022	65.7982	70.7956		80.7902	81.6231	84.1218		DH-92	29.1511	29.1511	31.6498	39.9787	35.8142	46.6418	59.968	61.6338	57.4693	DH-92	46.6418	47.4747	44.1431	46.6418	48.3076	44.976	44.976	43.3102	48.3076
DH-94	51.6391	54.1378	52.472	52.7496	65.7982	82.456	80.7902		81.6231	81.6231	82.456		DH-94	53.3049	51.6391	54.1378	77.4587	75.7929	82.456	55.8036	55.8036	54.1378	DH-94	43.3102	42.4773	44.976	42.4773	41.6445	43.3102	82.456	78.2916	84.9547
DH-95	51.6391	73.2942	77.4587	67.464	75.7929	89.952	93.2836		80.7902	99.9467	87.4534		DH-95	70.7956	66.6311	75.7929	108.276	114.106	106.61	91.6178	94.9494	80.7902	DH-95	48.3076	47.4747	48.3076	43.3102	44.1431	42.4773	84.9547	84.9547	86.6205
DH-96	24.9867	32.4827	39.9787	32.4827	52.472	65.7982	63.2996		59.968	71.6285	74.1271		DH-96	28.3182	25.8196	29.984	53.3049	53.3049	55.8036	64.9654	61.6338	68.2969	DH-96	23.3209	19.9893	27.4853	76.6258	74.96	80.7902	33.3156	34.1485	31.6498
DH-97	33.3156	39.9787	42.4773	38.5905	48.3076	48.3076	42.4773		37.48	34.9813	38.3129		DH-97	79.1245	82.456	74.96	124.933	124.1	128.265	103.278	103.278	103.278	DH-97	44.976	47.4747	43.3102	83.2889	84.1218	84.1218	74.1271	69.9627	79.9574
DH-98	52.472	52.472	49.9733	51.6391	65.7982	69.9627	65.7982		63.2996	64.1325	65.7982		DH-98	103.278	106.61	100.78	119.936	122.435	118.27	94.1165	96.6151	92.4507	DH-98	64.1325	61.6338	65.7982	54.1378	56.6365	52.472	60.8009	64.9654	54.9707
DH-99	65.7982	61.6338	64.9654	64.1325	77.4587	78.2916	81.6231		84.1218	85.7876	91.6178		DH-99	73.2942	72.4614	74.1271	92.4507	98.2809	86.6205	101.612	104.111	98.2809	DH-99	38.3129	37.48	39.9787	44.1431	43.3102	46.6418	43.3102	43.3102	44.976
DH-100	38.3129	40.8116	41.6445	40.2563	76.6258	78.2916	80.7902		81.6231	80.7902	84.9547		DH-100	11.6604	9.16178	16.6578	59.968	66.6311	56.6365	83.2889	86.6205	81.6231	DH-100	14.992	12.4933	18.3236	42.4773	41.6445	44.1431	19.9893	20.8222	17.4907
DH-101	53.3049	57.4693	65.7982	58.8575	84.9547	99.1138	100.78		76.6258	99.1138	94.9494		DH-101	106.61	105.777	109.941	94.9494	97.448	90.7849	111.607	112.44	111.607	DH-101	60.8009	62.4667	58.3022	114.106	112.44	115.772	134.095	137.427	128.265
DH-102	55.8036	57.4693	53.3049	55.5259	59.1351	69.1298	74.1271		58.3022	74.1271	75.7929		DH-102	39.9787	39.1458	43.3102	99.9467	106.61	90.7849	98.2809	97.448	98.2809	DH-102	49.1405	47.4747	52.472	91.6178	93.2836	89.1191	87.4534	86.6205	89.1191
DH-103	54.1378	71.6285	70.7956	65.5206	74.1271	81.6231	90.7849		68.2969	79.9574	83.2889		DH-103	64.9654	59.968	70.7956	126.599	130.764	123.268	110.774	111.607	109.941	DH-103	13.3262	11.6604	14.1591	41.6445	43.3102	40.8116	40.8116	39.1458	43.3102
DH-104	108.276	109.108	118.27	111.885	120.769	124.1	125.766		111.607	132.429	128.265		DH-104	101.612	103.278	99.1138	134.095	139.092	127.432	149.92	153.252	149.087	DH-104	96.6151	94.9494	96.6151	81.6231	80.7902	79.9574	84.9547	83.2889	87.4534
DH-105	42.4773	44.1431	45.8089	44.1431	64.9654	65.7982	69.9627		65.7982	64.9654	63.2996		DH-105	29.984	31.6498	29.1511	66.6311	67.464	66.6311	61.6338	61.6338	59.1351	DH-105	36.6471	37.48	36.6471	72.4614	69.9627	76.6258	80.7902	76.6258	86.6205
DH-106	100.78	99.9467	94.9494	98.5585	141.591	134.928	128.265		114.106	117.437	115.772		DH-106	87.4534	89.952	83.2889	145.756	148.254	141.591	131.596	131.596	130.764	DH-106	44.1431	47.4747	43.3102	64.9654	62.4667	67.464	80.7902	76.6258	87.4534
DH-107	59.968	69.9627	71.6285	67.1864	85.7876	94.1165	95.7822		79.1245	79.9574	82.456		DH-107	71.6285	68.2969	77.4587	120.769	122.435	120.769	97.448	98.2809	96.6151	DH-107	51.6391	53.3049	50.8062	55.8036	53.3049	59.1351	49.9733	50.8062	52.472
DH-108	30.8169	32.4827	37.48	33.5932	66.6311	74.96	82.456		77.4587	80.7902	87.4534		DH-108	79.9574	80.7902	79.1245	108.276	109.941	107.443	89.952	86.6205	93.2836	DH-108	29.984	29.1511	30.8169	44.976	43.3102	45.8089	80.7902	80.7902	79.1245
DH-109	47.4747	51.6391	55.8036	51.6391	54.1378	66.6311	69.9627		54.9707	58.3022	54.1378		DH-109	82.456	82.456	84.1218	116.604	122.435	112.44	94.1165	94.9494	92.4507	DH-109	49.1405	44.976	51.6391	68.2969	68.2969	66.6311	64.9654	62.4667	68.2969
DH-110	45.8089	57.4693	55.8036	53.0273	50.8062	57.4693	58.3022		47.4747	51.6391	56.6365		DH-110	46.6418	48.3076	44.976	91.6178	95.7822	89.952	74.1271	74.1271	72.4614	DH-110	49.9733	50.8062	49.9733	74.1271	70.7956	75.7929	92.4507	89.1191	95.7822
DH-111	24.1538	25.8196	28.3182	26.0972	34.1485	46.6418	45.8089		32.4827	40.8116	41.6445		DH-111	45.8089	46.6418	45.8089	61.6338	59.1351	64.9654	62.4667	64.9654	59.1351	DH-111	74.1271	74.1271	73.2942	83.2889	86.6205	80.7902	129.931	130.764	129.931
DH-112	99.1138	99.9467	95.7822	98.2809	102.445	104.944	108.276		119.103	132.429	103.278		DH-112	85.7876	86.6205	84.9547	94.9494	97.448	93.2836	88.2862	89.1191	85.7876	DH-112	40.8116	37.48	43.3102	89.952	87.4534	92.4507	63.2996	64.9654	62.4667
DH-113	89.952	83.2889	85.7876	86.3428	119.103	121.602	109.108		102.445	99.9467	94.9494		DH-113	85.7876	88.2862	83.2889	88.2862	86.6205	90.7849	108.276	111.607	106.61	DH-113	44.1431	43.3102	47.4747	67.464	68.2969	66.6311	65.7982	64.9654	65.7982
DH-114	71.6285	69.9627	68.2969	69.9627	71.6285	81.6231	80.7902		76.6258	79.1245	78.2916		DH-114	49.9733	53.3049	47.4747	86.6205	86.6205	85.7876	89.952	87.4534	91.6178	DH-114	50.8062	55.8036	44.976	52.472	53.3049	50.8062	46.6418	44.976	48.3076
DH-116	36.6471	48.3076	58.3022	47.7523	70.7956	74.1271	75.7929		66.6311	70.7956	68.2969		DH-116	64.1325	64.9654	62.4667	93.2836	97.448	89.952	114.939	112.44	117.437	DH-116	49.9733	47.4747	53.3049	78.2916	80.7902	74.96	67.464	69.9627	65.7982
DH-117	85.7876	83.2889	82.456	83.8442	122.435	111.607	111.607		103.278	104.111	99.1138		DH-117	73.2942	71.6285	75.7929	92.4507	95.7822	89.1191	104.944	104.111	104.111	DH-117	63.2996	64.9654	59.968	62.4667	60.8009	64.1325	49.1405	48.3076	51.6391
DH-118	57.4693	64.9654	61.6338	61.3562	59.1351	71.6285	75.7929		40.8116	46.6418	51.6391		DH-118	59.968	63.2996	57.4693	66.6311	68.2969	65.7982	64.9654	61.6338	69.1298	DH-118	29.1511	28.3182	30.8169	90.7849	89.1191	92.4507	69.1298	70.7956	67.464
DH-119	34.1485	42.4773	44.1431	40.2563	51.6391	64.9654	62.4667		80.7902	85.7876	88.2862		DH-119	99.9467	103.278	97.448	148.254	151.586	143.257	149.92	145.756	148.254	DH-119	59.968	59.968	77.4587	79.9574	81.6231	89.1191	107.443	109.941	102.445
DH-120	44.976	45.8089	49.1405	46.6418	60.8009	65.7982	68.2969		54.9707	53.3049	57.4693		DH-120	76.6258	79.9574	72.4614	89.952	88.2862	92.4507	105.777	106.61	104.111	DH-120	74.1271	64.1325	96.6151	95.7822	87.4534	91.6178	91.6178	114.939	94.1165
DH-121	85.7876	88.2862	87.4534	87.1757	99.1138	109.941	107.443		112.44	117.437	115.772		DH-121	87.4534	89.1191	86.6205	110.774	111.607	109.108	102.445	103.278	100.78	DH-121	27.4853	19.9893	35.8142	84.1218	83.2889	86.6205	87.4534	84.1218	89.952
DH-122	75.7929	78.2916	74.1271	76.0705	74.96	80.7902	78.2916		63.2996	69.9627	68.2969		DH-122	64.9654	61.6338	70.7956	95.7822	97.448	93.2836	96.6151	97.448	95.7822	DH-122	41.6445	43.3102	40.8116	79.9574	79.1245	81.6231	103.278	104.944	102.445
DH-123	79.9574	79.9574	78.2916	79.4021	102.445	90.7849	98.2809		114.939	116.604	109.941		DH-123	71.6285	71.6285	48.3076	82.456	80.7902	83.2889	89.1191	89.1191	90.7849	DH-123	44.1431	44.1431	43.3102	73.2942	70.7956	76.6258	88.2862	86.6205	90.7849
DH-125	144.09	140.758	132.429	139.092	146.588	140.758	133.262		149.92	153.252	143.257		DH-125	115.772	112.44	118.27	138.26	139.925	134.928	136.594	139.092	134.928	DH-125	77.4587	80.7902	71.6285	133.262	130.764	134.928	129.931	128.265	125.766
DH-126	44.976	46.6418	51.6391	47.7523	53.3049	62.4667	59.1351		56.6365	57.4693	49.9733		DH-126	55.8036	57.4693	54.1378	71.6285	72.4614	69.9627	80.7902	75.7929	86.6205	DH-126	14.992	14.1591	17.4907	54.9707	53.3049	57.4693	60.8009	62.4667	59.1351
DH-127	72.4614	74.1271	74.96	73.8495	101.612	99.1138	100.78		98.2809	102.445	89.952		DH-127	114.939	109.941	123.268	130.764	125.766	134.928	144.09	145.756	140.758	DH-127	66.6311	68.2969	65.7982	109.941	112.44	109.108	99.9467	104.111	94.9494
DH-128	42.4773	48.3076	44.976	45.2536	59.1351	65.7982	63.2996		58.3022	61.6338	58.3022		DH-128	44.1431	44.976	44.976	56.6365	50.8062	59.1351	69.9627	69.9627	71.6285	DH-128	34.9813	37.48	32.4827	49.9733	51.6391	47.4747	61.6338	64.9654	59.1351
DH-129	48.3076	44.976	49.1405	47.4747	42.4773	43.3102	44.976		37.48	46.6418	45.8089		DH-129	38.3129	34.9813	40.8116	59.1351	61.6338	57.4693	62.4667	61.6338	59.968	DH-129	29.1511	28.3182	29.1511	55.8036	55.8036	54.9707	52.472	52.472	53.3049
DH-130	43.3102	49.1405	45.8089	46.0865	65.7982	67.464	72.4614		59.1351	64.9654	63.2996		DH-130	74.1271	74.96	72.4614	52.472	49.1405	56.6365	66.6311	67.464	67.464	DH-130	60.8009	59.1351	63.2996	98.2809	97.448	100.78	93.2836	94.9494	89.952
DH-131	66.6311	68.2969	69.9627	68.2969	70.7956	74.1271	76.6258		80.7902	80.7902	83.2889		DH-131	51.6391	52.472	50.8062	83.2889	80.7902	86.6205	93.2836	95.7822	91.6178	DH-131	20.8222	23.3209	24.9867	84.1218	80.7902	86.6205	74.96	75.7929	75.7929
DH-132	63.2996	58.3022	63.2996	61.6338	88.2862	90.7849	92.4507		78.2916	79.1245	77.4587		DH-132	111.607	110.774	112.44	110.774	103.278	114.939	108.276	109.108	111.607	DH-132	73.2942	71.6285	74.1271	73.2942	74.96	72.4614	99.9467	104.111	97.448
DH-133	49.1405	53.3049	57.4693	53.3049	81.6231	80.7902	84.1218		88.2862	89.1191	93.2836		DH-133	88.2862	90.7849	86.6205	100.78	103.278	98.2809	90.7849	86.6205	93.2836	DH-133	57.4693	55.8036	59.968	74.1271	75.7929	71.6285	81.6231	83.2889	78.2916
DH-134	43.3102	49.1405	47.4747	46.6418	47.4747	57.4693	58.3022		34.1485	46.6418	49.9733		DH-134	49.1405	49.1405	48.3076	76.6258	77.4587	74.96	75.7929	74.1271	78.2916	DH-134	10.8276	12.4933	11.6604	37.48	35.8142	39.1458	48.3076	48.3076	47.4747
DH-135	31.6498	32.4827	37.48	33.8708	45.8089	49.1405	49.9733		63.2996	64.9654	65.7982		DH-135	54.9707	52.472	56.6365	91.6178	92.4507	90.7849	79.1245	79.9574	79.1245	DH-135	54.1378	55.8036	51.6391	68.2969	69.9627	65.7982	85.7876	87.4534	83.2889
DH-136	55.8036	57.4693	53.3049	55.5259	91.6178	93.2836	82.456		69.1298	74.1271	76.6258		DH-136	72.4614	72.4614	74.1271	90.7849	93.2836	89.952	96.6151	99.1138	94.9494	DH-136	14.992	14.1591	16.6578	37.48	41.6445	34.1485	29.1511	25.8196	31.6498
DH-137	38.3129	40.8116	35.8142	38.3129	46.6418	46.6418	49.1405		54.1378	57.4693	60.8009		DH-137	75.7929	76.6258	74.96	104.944	106.61	104.111	88.2862	86.6205	89.1191	DH-137	56.6365	53.3049	60.8009	89.1191	86.6205	92.4507	91.6178	89.952	93.2836
DH-138	21.6551	21.6551	56.6365	33.3156	24.1538	32.4827	28.3182		33.3156	32.4827	34.1485		DH-138	30.8169	29.1511	31.6498	62.4667	63.2996	61.6338	60.8009	59.1351	61.6338	DH-138	47.4747	44.976	49.1405	59.1351	59.1351	59.968	61.6338	61.6338	60.8009
DH-139	70.7956	80.7902	76.6258	76.0705	121.602	117.437	115.772		124.1	132.429	108.276		DH-139	85.7876	86.6205	88.2862	135.761	137.427	134.928	133.262	128.265	139.925	DH-139	36.6471	37.48	35.8142	39.9787	37.48	41.6445	51.6391	53.3049	49.9733
DH-140	35.8142	38.3129	39.9787	38.0353	46.6418	49.1405	49.9733		48.3076	49.9733	51.6391		DH-140	49.9733	44.976	56.6365	73.2942	74.96	72.4614	66.6311	69.1298	67.464	DH-140	38.3129	39.1458	39.1458	54.9707	57.4693	52.472	64.1325	61.6338	66.6311
DH-141	75.7929	80.7902	74.1271	76.9034	73.2942	72.4614	77.4587		78.2916	78.2916	78.2916		DH-141	39.1458	39.9787	40.8116	62.4667	59.1351	64.9654	72.4614	69.9627	74.96	DH-141	41.6445	42.4773	41.6445	99.1138	94.9494	99.9467	112.44	109.108	115.772
DH-142	97.448	99.1138	103.278	99.9467	155.75	155.75	149.087		134.928	129.931	124.1		DH-142	124.1	119.103	122.435	168.244	175.74	169.909	169.076	166.578	171.575	DH-142	175.74	169.909	169.909	134.928	130.764	137.427	157.416	155.75	153.252
DH-143	41.6445	40.8116	39.1458	40.5339	60.8009	63.2996	65.7982		51.6391	52.472	56.6365		DH-143	55.8036	50.8062	60.8009	85.7876	87.4534	83.2889	115.772	119.103	111.607	DH-143	41.6445	43.3102	40.8116	67.464	64.1325	71.6285	72.4614	69.1298	76.6258
DH-144	65.7982	64.9654	69.9627	66.9088	89.1191	86.6205	91.6178		98.2809	93.2836	100.78		DH-144	97.448	95.7822	98.2809	108.276	111.607	106.61	111.607	111.607	113.273	DH-144	56.6365	54.9707	59.1351	64.1325	62.4667	64.9654	68.2969	69.1298	65.7982
DH-145	23.3209	24.1538	25.8196	24.4314	42.4773	40.8116	44.1431		51.6391	52.472	54.1378		DH-145	84.9547	81.6231	87.4534	118.27	120.769	115.772	90.7849	87.4534	94.9494	DH-145	48.3076	44.976	52.472	96.6151	94.9494	99.1138	90.7849	94.1165	86.6205
DH-146	23.3209	23.3209	22.488	23.0433	45.8089	46.6418	49.1405		41.6445	40.8116	43.3102		DH-146	31.6498	32.4827	31.6498	60.8009	63.2996	58.3022	59.968	57.4693	63.2996	DH-146	11.6604	12.4933	9.16178	49.9733	53.3049	48.3076	77.4587	78.2916	77.4587
DH-147	28.3182	27.4853	29.1511	28.3182	29.1511	29.984	32.4827		45.8089	44.976	48.3076		DH-147	37.48	38.3129	38.3129	57.4693	53.3049	60.8009	70.7956	72.4614	71.6285	DH-147	57.4693	56.6365	59.968	82.456	77.4587	88.2862	91.6178	89.952	94.1165
DH-148	72.4614	74.1271	75.7929	74.1271	121.602	126.599	124.1		109.941	110.774	117.437		DH-148	82.456	80.7902	85.7876	109.108	114.106	104.944	114.106	113.273	115.772	DH-148	61.6338	61.6338	62.4667	82.456	78.2916	86.6205	87.4534	89.952	84.9547
DH-149	72.4614	71.6285	70.7956	71.6285	87.4534	88.2862	84.9547		94.1165	96.6151	90.7849		DH-149	69.1298	70.7956	66.6311	76.6258	74.96	79.1245	93.2836	94.9494	92.4507	DH-149	45.8089	43.3102	49.1405	82.456	81.6231	85.7876	93.2836	95.7822	91.6178
DH-150	62.4667	66.6311	69.1298	66.0759	75.7929	93.2836	94.1165		66.6311	81.6231	81.6231		DH-150	78.2916	80.7902	74.96	74.96	71.6285	79.1245	94.9494	97.448	91.6178	DH-150	64.1325	65.7982	61.6338	52.472	54.9707	50.8062	79.9574	80.7902	79.1245
DH-151	33.3156	38.3129	37.48	36.3695	64.9654	64.9654	64.9654		62.4667	62.4667	59.968		DH-151	8.32889	7.496	13.3262	49.1405	47.4747	50.8062	49.1405	45.8089	53.3049	DH-151	4.99733	8.32889	11.6604	33.3156	34.9813	32.4827	23.3209	23.3209	24.1538
DH-152	55.8036	49.9733	51.6391	52.472	76.6258	74.96	72.4614		89.1191	86.6205	82.456		DH-152	66.6311	65.7982	65.7982	103.278	106.61	100.78	87.4534	89.952	84.9547	DH-152	62.4667	62.4667	61.6338	89.1191	86.6205	92.4507	130.764	125.766	135.761
DH-153	15.8249	16.6578	15.8249	16.1025	24.1538	26.6525	25.8196		36.6471	36.6471	37.48		DH-153	22.488	25.8196	19.9893	51.6391	52.472	49.9733	53.3049	55.8036	49.9733	DH-153	16.6578	11.6604	23.3209	43.3102	44.976	42.4773	44.976	47.4747	43.3102
DH-154	74.96	76.6258	74.1271	75.2377	109.108	107.443	114.939		119.936	113.273	108.276		DH-154	87.4534	84.1218	82.456	113.273	111.607	114.106	109.108	114.939	103.278	DH-154	32.4827	28.3182	34.9813	54.1378	56.6365	52.472	52.472	49.9733	54.1378
DH-155	92.4507	91.6178	90.7849	91.6178	106.61	103.278	99.1138		116.604	115.772	120.769		DH-155	108.276	112.44	105.777	132.429	136.594	130.764	148.254	150.753	144.923	DH-155	57.4693	53.3049	60.8009	53.3049	53.3049	54.1378	61.6338	62.4667	62.4667
DH-156	18.3236	28.3182	28.3182	24.9867	39.1458	49.1405	41.6445		49.1405	50.8062	46.6418		DH-156	13.3262	15.8249	9.99467	49.9733	49.1405	52.472	55.8036	54.1378	58.3022	DH-156	31.6498	29.1511	34.9813	66.6311	69.9627	64.9654	63.2996	61.6338	65.7982
	1	44.976
	1	75.2377
	1	24.4314
	1	70.2403
	1	20.5446
	1	59.968
	1	70.5179
	1	68.8522
	1	36.0919
	1	77.7363
	1	34.7037
	1	41.9221
	1	42.4773
	1	28.8735
	1	85.2323
	1	58.3022
	1	35.259
	1	69.6851
	1	30.8169
	1	43.3102
	1	77.4587
	1	60.2456
	1	84.1218
	1	86.0652
	1	79.6797
	1	69.9627
	1	42.4773
	1	83.0113
	1	54.4154
	1	44.976
	1	63.2996
	1	37.48
	1	15.2696
	1	29.4287
	1	36.3695
	1	22.2104
	1	33.3156
	1	74.96
	1	38.0353
	1	50.5286
	1	53.8602
	1	27.4853
	1	47.4747
	1	47.4747
	1	41.3668
	1	49.9733
	1	32.4827
	1	55.2483
	1	86.8981
	1	84.9547
	1	79.1245
	1	61.3562
	1	60.2456
	1	52.1944
	1	61.9114
	1	56.9141
	1	56.3588
	1	41.9221
	1	84.3994
	1	24.9867
	1	28.3182
	1	45.2536
	1	61.9114
	1	81.9008
	1	43.3102
	1	53.3049
	1	29.7064
	1	51.6391
	1	45.8089
	1	29.1511
	1	58.5799
	1	74.96
	1	25.2643
	1	27.763
	1	23.0433
	1	24.709
	1	24.9867
	1	45.2536
	1	46.9194
	1	79.1245
	1	37.7576
	1	61.9114
	1	52.7496
	1	67.464
	1	32.4827
	1	38.5905
	1	51.6391
	1	64.1325
	1	40.2563
	1	58.8575
	1	55.5259
	1	65.5206
	1	111.885
	1	44.1431
	1	98.5585
	1	67.1864
	1	33.5932
	1	51.6391
	1	53.0273
	1	26.0972
	1	98.2809
	1	86.3428
	1	69.9627
	1	47.7523
	1	83.8442
	1	61.3562
	1	40.2563
	1	46.6418
	1	87.1757
	1	76.0705
	1	79.4021
	1	139.092
	1	47.7523
	1	73.8495
	1	45.2536
	1	47.4747
	1	46.0865
	1	68.2969
	1	61.6338
	1	53.3049
	1	46.6418
	1	33.8708
	1	55.5259
	1	38.3129
	1	33.3156
	1	76.0705
	1	38.0353
	1	76.9034
	1	99.9467
	1	40.5339
	1	66.9088
	1	24.4314
	1	23.0433
	1	28.3182
	1	74.1271
	1	71.6285
	1	66.0759
	1	36.3695
	1	52.472
	1	16.1025
	1	75.2377
	1	91.6178
	1	24.9867

## Sheet: 水地表皮毛密度
																	表皮毛密度
																	水地
			DH群体灌浆前期旗叶尖部表皮毛密度											DH群体灌浆前期叶中部表皮毛密度										DH群体灌浆前期旗叶基部表皮毛密度
	叶边缘				叶中部			叶脉边				叶边缘			叶中部			叶脉边				叶边缘			叶中部			叶脉边
	密度1	密度2	密度3		密度1	密度2	密度3	密度1	密度2	密度3		密度1	密度1	密度3	密度1	密度1	密度3	密度1	密度1	密度3		密度1	密度2	密度3	密度1	密度2	密度3	密度1	密度2	密度3
DH-1	21.66	22.49	24.99	23.0467	34.15	38.31	45.81	38.31	34.15	35.81	DH-1	31.6498	32.4827	26.6525	65.7982	62.4667	57.4693	64.9654	81.6231	72.4614	DH-1	39.1458	49.1405	24.1538	52.472	36.6471	32.4827	54.9707	47.4747	63.2996
DH-2	40.81	51.64	45.81	46.0867	60.8	59.97	62.47	49.97	58.3	59.14	DH-2	29.1511	32.4827	29.1511	58.3022	48.3076	59.968	49.9733	45.8089	52.472	DH-2	1.66578	1.66578	0.832889	5.83022	16.6578	7.496	21.6551	16.6578	14.992
DH-3	14.99	24.15	19.99	19.71	59.97	72.46	68.3	56.64	54.14	48.31	DH-3	43.3102	36.6471	44.976	63.2996	90.7849	70.7956	93.2836	95.7822	99.9467	DH-3	32.4827	23.3209	14.1591	79.9574	53.3049	67.464	61.6338	69.1298	75.7929
DH-4	74.96	69.96	66.63	70.5167	94.95	93.28	104.11	81.62	92.45	79.12	DH-4	61.6338	61.6338	57.4693	109.108	110.774	94.1165	73.2942	75.7929	84.9547	DH-4	26.6525	29.1511	30.8169	65.7982	38.3129	57.4693	48.3076	39.9787	48.3076
DH-5	50.81	49.14	54.14	51.3633	84.12	91.62	84.95	73.29	64.97	66.63	DH-5	33.3156	39.1458	50.8062	60.8009	59.968	52.472	61.6338	77.4587	80.7902	DH-5	4.16445	6.66311	4.16445	47.4747	43.3102	49.1405	25.8196	29.984	35.8142
DH-6	34.15	28.32	32.48	31.65	53.3	41.64	44.14	56.64	46.64	44.98	DH-6	18.3236	20.8222	21.6551	38.3129	34.1485	39.9787	50.8062	56.6365	49.1405	DH-6	31.6498	39.1458	28.3182	63.2996	71.6285	62.4667	43.3102	28.3182	44.976
DH-7	19.16	25.82	23.32	22.7667	25.82	18.32	31.65	22.49	23.32	22.49	DH-7	34.9813	35.8142	37.48	37.48	44.1431	63.2996	60.8009	60.8009	49.1405	DH-7	67.464	59.968	57.4693	54.9707	51.6391	54.9707	44.976	41.6445	38.3129
DH-8	24.15	20.82	22.49	22.4867	54.14	44.14	47.47	37.48	38.31	39.15	DH-8	32.4827	30.8169	29.1511	49.1405	44.976	43.3102	71.6285	60.8009	64.9654	DH-8	9.99467	10.8276	10.8276	44.976	24.9867	32.4827	99.1138	87.4534	76.6258
DH-9	34.98	35.81	29.98	33.59	59.97	60.8	62.47	56.64	66.63	58.3	DH-9	24.1538	31.6498	33.3156	36.6471	33.3156	29.1511	34.9813	38.3129	25.8196	DH-9	11.6604	4.99733	13.3262	27.4853	34.1485	37.48	41.6445	39.9787	56.6365
DH-10	48.31	65.8	52.47	55.5267	87.45	92.45	84.12	79.96	78.29	82.46	DH-10	26.6525	47.4747	44.1431	80.7902	79.9574	68.2969	89.952	88.2862	79.9574	DH-10	13.3262	18.3236	26.6525	39.9787	52.472	49.1405	54.1378	45.8089	50.8062
DH-11	17.49	25.82	17.49	20.2667	21.66	27.49	32.48	35.81	41.64	34.15	DH-11	39.1458	36.6471	34.9813	61.6338	54.1378	49.1405	67.464	67.464	66.6311	DH-11	12.4933	4.99733	4.99733	17.4907	17.4907	30.8169	41.6445	37.48	25.8196
DH-12	34.15	27.49	23.32	28.32	66.63	72.46	54.97	34.15	59.14	56.64	DH-12	54.1378	62.4667	62.4667	91.6178	76.6258	88.2862	58.3022	59.968	50.8062	DH-12	20.8222	20.8222	14.992	28.3182	31.6498	26.6525	54.9707	49.9733	47.4747
DH-13	59.97	77.46	68.3	68.5767	71.63	77.46	79.12	54.14	49.97	63.3	DH-13	72.4614	74.96	79.9574	86.6205	83.2889	89.1191	66.6311	74.96	71.6285	DH-13	31.6498	27.4853	27.4853	48.3076	44.976	35.8142	59.1351	59.968	61.6338
DH-14	62.47	59.14	64.97	62.1933	81.62	84.12	84.95	52.47	66.63	62.47	DH-14	79.9574	76.6258	79.1245	88.2862	92.4507	92.4507	79.1245	86.6205	74.96	DH-14	28.3182	35.8142	52.472	92.4507	89.1191	66.6311	46.6418	84.9547	39.9787
DH-15	26.65	23.32	13.33	21.1	16.66	19.16	11.66	24.99	25.82	20.82	DH-15	20.8222	19.1564	22.488	30.8169	24.1538	29.1511	40.8116	39.9787	43.3102	DH-15	19.9893	22.488	19.1564	33.3156	36.6471	34.1485	44.1431	46.6418	45.8089
DH-16	16.66	20.82	20.82	19.4333	32.48	34.98	32.48	15.82	20.82	18.32	DH-16	21.6551	27.4853	30.8169	42.4773	39.1458	41.6445	43.3102	46.6418	39.9787	DH-16	9.99467	11.6604	8.32889	16.6578	14.992	12.4933	20.8222	24.1538	16.6578
DH-17	21.66	19.16	17.49	19.4367	39.98	44.98	49.14	31.65	30.82	38.31	DH-17	39.9787	46.6418	40.8116	59.1351	64.9654	66.6311	68.2969	68.2969	72.4614	DH-17	8.32889	6.66311	8.32889	36.6471	33.3156	44.976	9.99467	6.66311	24.9867
DH-18	28.32	27.49	28.32	28.0433	59.14	64.13	61.63	49.97	49.97	44.98	DH-18	24.1538	17.4907	28.3182	64.9654	67.464	72.4614	62.4667	64.1325	72.4614	DH-18	14.992	13.3262	11.6604	28.3182	16.6578	20.8222	42.4773	51.6391	58.3022
DH-19	29.27	38.57	47.72	38.52	54.14	49.14	54.14	39.98	42.48	40.81	DH-19	38.3129	39.1458	35.8142	57.4693	62.4667	61.6338	66.6311	69.9627	59.968	DH-19	13.3262	19.1564	20.8222	64.1325	46.6418	54.1378	30.8169	27.4853	29.984
DH-20	30.82	30.82	30.82	30.82	59.14	49.97	57.47	36.65	43.31	37.48	DH-20	19.1564	25.8196	34.9813	37.48	44.976	35.8142	34.9813	39.1458	35.8142	DH-20	23.3209	28.3182	20.8222	41.6445	28.3182	38.3129	45.8089	52.472	48.3076
DH-21	49.14	49.14	43.31	47.1967	83.29	82.46	67.46	78.89	66.63	69.96	DH-21	44.976	43.3102	39.9787	54.1378	43.3102	43.3102	93.2836	107.443	111.607	DH-21	20.8222	6.66311	9.16178	71.6285	59.1351	51.6391	52.472	81.6231	66.6311
DH-22	21.66	24.99	30.82	25.8233	49.97	49.14	51.64	36.65	39.98	40.81	DH-22	33.3156	27.4853	29.1511	42.4773	46.6418	53.3049	49.1405	52.472	59.968	DH-22	9.99467	12.4933	14.992	51.6391	29.984	30.8169	40.8116	46.6418	40.8116
DH-23	49.14	46.64	37.48	44.42	75.79	56.64	67.46	75.79	84.95	85.79	DH-23	64.9654	69.9627	79.1245	84.9547	84.9547	88.2862	94.1165	89.1191	90.7849	DH-23	43.3102	53.3049	48.3076	65.7982	79.1245	91.6178	93.2836	96.6151	100.78
DH-24	18.32	21.66	19.16	19.7133	35.81	37.48	34.15	38.31	34.98	40.81	DH-24	25.8196	20.8222	19.1564	43.3102	33.3156	46.6418	41.6445	46.6418	44.1431	DH-24	9.99467	13.3262	11.6604	25.8196	40.8116	24.9867	34.9813	36.6471	40.8116
DH-25	22.49	18.32	19.99	20.2667	38.31	42.48	40.81	36.65	44.98	58.3	DH-25	21.6551	19.1564	20.8222	64.1325	59.968	56.6365	74.1271	66.6311	54.9707	DH-25	2.49867	4.16445	4.99733	57.4693	44.1431	30.8169	53.3049	49.1405	53.3049
DH-26	73.29	69.13	74.96	72.46	69.96	95.78	79.12	64.97	71.63	58.3	DH-26	64.9654	85.7876	73.2942	84.1218	89.952	91.6178	88.2862	95.7822	81.6231	DH-26	19.9893	12.4933	11.6604	54.1378	36.6471	32.4827	52.472	54.1378	74.1271
DH-27	19.85	15.12	20.82	18.5967	50.81	69.96	68.3	48.31	39.15	30.82	DH-27	37.48	42.4773	36.6471	70.7956	46.6418	67.464	63.2996	77.4587	74.96	DH-27	5.83022	9.16178	7.496	43.3102	46.6418	33.3156	39.9787	39.1458	37.48
DH-28	78.29	81.62	66.63	75.5133	104.94	120.77	114.11	91.62	99.11	105.78	DH-28	84.9547	78.2916	83.2889	95.7822	106.61	101.612	97.448	97.448	98.2809	DH-28	23.3209	24.9867	25.8196	39.9787	44.976	38.3129	54.9707	40.8116	24.1538
DH-29	54.14	62.47	54.14	56.9167	91.62	83.29	78.29	82.46	67.46	64.13	DH-29	54.9707	64.1325	54.9707	106.61	97.448	90.7849	68.2969	84.1218	83.2889	DH-29	28.3182	26.6525	22.488	62.4667	43.3102	54.9707	31.6498	33.3156	47.4747
DH-30	74.96	89.12	87.45	83.8433	114.94	100.78	102.45	89.95	89.12	94.95	DH-30	110.774	122.435	115.772	116.604	105.777	109.108	123.268	115.772	101.612	DH-30	63.2996	64.1325	77.4587	62.4667	82.456	81.6231	83.2889	86.6205	94.1165
DH-31	84.95	95.78	84.95	88.56	105.78	124.93	113.27	101.02	93.62	97.92	DH-31	86.6205	78.2916	65.7982	124.1	109.941	114.939	122.435	118.27	105.777	DH-31	47.4747	41.6445	41.6445	84.9547	84.9547	78.2916	116.604	129.098	111.607
DH-32	28.32	23.32	20.82	24.1533	61.63	60.8	52.47	57.47	49.14	49.14	DH-32	34.9813	34.1485	54.9707	72.4614	70.7956	76.6258	81.6231	92.4507	86.6205	DH-32	9.99467	13.3262	14.1591	54.1378	55.8036	65.7982	48.3076	31.6498	45.8089
DH-33	67.46	74.13	81.62	74.4033	114.11	114.94	114.11	112.44	135.76	126.6	DH-33	75.7929	77.4587	77.4587	87.4534	85.7876	93.2836	122.435	116.604	124.933	DH-33	23.3209	22.488	22.488	62.4667	59.1351	73.2942	45.8089	52.472	66.6311
DH-34	35.81	41.64	37.48	38.31	70.8	72.46	79.12	74.96	76.63	78.29	DH-34	43.3102	39.1458	54.9707	88.2862	84.1218	83.2889	70.7956	75.7929	81.6231	DH-34	14.992	13.3262	18.3236	34.1485	38.3129	37.48	44.1431	47.4747	43.3102
DH-35	44.98	57.47	54.97	52.4733	75.79	68.3	74.96	61.63	59.14	67.46	DH-35	49.1405	49.1405	34.1485	76.6258	64.1325	55.8036	58.3022	53.3049	53.3049	DH-35	27.4853	41.6445	24.9867	23.3209	38.3129	22.488	40.8116	40.8116	40.8116
DH-36	64.13	71.63	71.63	69.13	99.95	79.12	94.95	81.62	94.12	90.78	DH-36	19.1564	19.9893	20.8222	54.9707	60.8009	61.6338	39.9787	46.6418	59.968	DH-36	17.4907	18.3236	32.4827	55.8036	65.7982	60.8009	42.4773	39.1458	45.8089
DH-37	75.79	82.46	74.13	77.46	94.95	96.62	82.46	97.45	90.78	79.96	DH-37	26.6525	16.6578	31.6498	51.6391	47.4747	48.3076	69.1298	66.6311	65.7982	DH-37	36.6471	41.6445	34.1485	44.976	41.6445	44.976	4.99733	4.16445	20.8222
DH-38	35.81	39.15	41.64	38.8667	58.3	51.64	61.63	47.47	49.14	50.81	DH-38	41.6445	56.6365	48.3076	80.7902	81.6231	85.7876	59.1351	57.4693	62.4667	DH-38	56.6365	51.6391	44.1431	92.4507	90.7849	73.2942	100.78	99.9467	104.111
DH-39	28.32	30.82	29.98	29.7067	40.81	39.98	44.14	34.98	47.47	32.48	DH-39	21.6551	19.1564	16.6578	49.9733	41.6445	37.48	58.3022	53.3049	49.1405	DH-39	4.16445	4.16445	2.49867	42.4773	54.1378	39.9787	21.6551	27.4853	48.3076
DH-40	20.82	24.15	16.66	20.5433	37.48	50.81	32.48	40.81	41.64	41.64	DH-40	14.1591	22.488	21.6551	52.472	49.9733	54.1378	49.9733	49.9733	49.9733	DH-40	6.66311	3.33156	0.832889	45.8089	48.3076	34.1485	57.4693	59.968	60.8009
DH-41	19.16	16.66	15.82	17.2133	28.32	27.49	24.99	31.65	35.81	36.65	DH-41	10.8276	5.83022	5.83022	21.6551	19.9893	24.1538	34.9813	42.4773	42.4773	DH-41	11.6604	7.496	9.16178	15.8249	29.1511	22.488	33.3156	30.8169	21.6551
DH-42	13.01	10.02	11.63	11.5533	50.81	55.8	54.14	49.14	35.81	48.31	DH-42	20.8222	18.3236	24.9867	52.472	42.4773	64.9654	77.4587	74.96	69.1298	DH-42	26.6525	18.3236	19.9893	62.4667	63.2996	58.3022	52.472	47.4747	50.8062
DH-43	16.6	14.66	13.81	15.0233	24.15	19.16	22.49	24.15	25.82	20.82	DH-43	9.99467	11.6604	14.1591	21.6551	19.9893	29.1511	28.3182	34.9813	29.984	DH-43	4.99733	1.66578	1.66578	9.99467	9.99467	11.6604	13.3262	9.16178	9.16178
DH-44	26.91	26.28	22.61	25.2667	35.81	39.15	30.82	40.81	25.14	26.13	DH-44	28.3182	29.984	25.8196	65.7982	59.1351	64.1325	40.8116	46.6418	64.9654	DH-44	6.66311	11.6604	9.16178	27.4853	34.1485	34.1485	31.6498	34.1485	31.6498
DH-45	38.03	31.25	40.7	36.66	83.29	75.79	80.79	91.62	82.46	76.63	DH-45	92.4507	97.448	92.4507	85.7876	103.278	95.7822	99.9467	94.1165	98.2809	DH-45	49.1405	60.8009	52.472	109.108	84.1218	89.952	61.6338	74.1271	70.7956
DH-46	57.87	60.47	51.57	56.6367	79.12	69.13	82.46	70.8	74.13	66.63	DH-46	40.3631	41.2148	31.7951	61.6338	71.6285	63.2996	69.9627	64.5809	76.6258	DH-46	34.9813	38.3129	33.3156	55.8036	54.9707	64.1325	92.4507	82.456	82.456
DH-47	30.82	24.15	23.32	26.0967	39.15	38.31	33.32	44.14	35.81	45.81	DH-47	29.1511	40.8116	34.9813	65.7982	77.4587	77.4587	88.2862	81.6231	72.4614	DH-47	29.984	26.6525	24.9867	52.472	74.96	58.3022	76.6258	87.4534	76.6258
DH-48	18.32	24.15	29.15	23.8733	71.63	48.31	66.63	69.13	63.3	73.29	DH-48	19.1564	24.9867	23.3209	23.3209	26.6525	26.6525	79.9574	58.3022	78.2916	DH-48	10.8276	9.16178	14.1591	95.7822	66.6311	79.1245	83.2889	79.1245	77.4587
DH-49	40.81	40.81	44.14	41.92	59.14	64.97	64.13	68.3	44.98	50.81	DH-49	37.48	40.8116	35.8142	46.6418	47.4747	53.3049	56.6365	64.1325	53.3049	DH-49	5.83022	6.66311	5.83022	35.8142	33.3156	27.4853	23.3209	28.3182	21.6551
DH-50	53.41	53.92	41.75	49.6933	79.12	75.79	90.78	66.63	69.13	80.79	DH-50	69.1298	63.8479	69.1298	92.4507	100.78	90.7849	123.268	124.933	118.27	DH-50	65.7982	64.1325	42.4773	67.464	60.8009	79.9574	68.2969	80.7902	49.9733
DH-51	48.31	42.48	41.64	44.1433	64.97	55.8	62.47	64.13	64.13	80.79	DH-51	66.6311	70.7956	80.7902	59.0334	81.0298	50.7419	87.4534	84.9547	92.4507	DH-51	62.4667	67.464	58.3022	133.262	124.933	132.429	74.96	84.9547	65.7982
DH-52	26.65	28.32	38.31	31.0933	49.97	48.31	39.15	69.96	59.14	60.8	DH-52	66.6311	52.472	64.9654	110.774	83.2889	101.612	71.6285	73.2942	69.9627	DH-52	19.1564	20.8222	22.488	51.6391	57.4693	54.1378	31.6498	43.3102	44.976
DH-53	39.98	39.98	34.98	38.3133	63.3	63.3	59.97	68.3	63.3	52.47	DH-53	32.4827	23.3209	22.488	58.3022	49.1405	59.968	54.9707	71.6285	58.3022	DH-53	15.8249	8.32889	16.6578	64.1325	59.968	66.6311	67.464	69.1298	69.1298
DH-54	36.65	19.16	24.15	26.6533	42.48	34.98	47.47	40.81	46.64	39.98	DH-54	45.8089	40.8116	38.3129	58.3022	63.2996	57.4693	69.1298	70.7956	75.7929	DH-54	12.4933	4.16445	9.99467	34.1485	29.1511	28.3182	33.3156	39.9787	34.1485
DH-55	36.65	43.31	35.81	38.59	50.81	52.47	59.97	76.63	67.46	65.8	DH-55	41.6445	35.8142	37.48	69.9627	95.7822	79.1245	71.6285	79.9574	79.9574	DH-55	20.8222	24.1538	24.9867	83.2889	72.4614	72.4614	59.1351	80.7902	69.1298
DH-56	41.64	42.48	40.81	41.6433	86.62	72.46	66.63	66.63	68.3	67.46	DH-56	64.9654	54.9707	60.8009	84.9547	112.44	104.111	114.115	107.23	102.22	DH-56	45.8089	42.4773	48.3076	86.6205	89.952	74.96	99.9467	110.774	103.278
DH-57	81.62	63.3	68.3	71.0733	98.28	118.27	114.94	97.45	95.78	96.62	DH-57	50.8062	54.9707	49.9733	86.6205	93.2836	75.7929	80.4871	100.806	82.456	DH-57	30.8169	39.9787	39.9787	74.1271	64.1325	64.9654	59.1351	54.1378	53.3049
DH-58	78.29	85.79	84.12	82.7333	122.43	119.1	129.93	127.43	114.11	104.11	DH-58	35.4678	35.4266	36.798	95.7822	96.6151	99.9467	69.9627	113.273	102.445	DH-58	39.1458	31.6498	20.8222	78.2916	84.1218	76.6258	75.7929	73.2942	67.464
DH-59	47.47	44.14	49.14	46.9167	78.29	89.95	85.79	75.79	64.13	65.8	DH-59	44.976	40.8116	41.6445	74.96	72.4614	84.1218	85.7876	77.4587	74.96	DH-59	25.8196	35.8142	29.984	64.1325	82.456	69.1298	87.4534	70.7956	67.464
DH-60	44.14	37.48	42.48	41.3667	81.62	75.79	82.46	69.13	66.63	75.79	DH-60	34.9813	38.3129	39.9787	97.448	75.7929	80.7902	94.1165	90.7849	85.7876	DH-60
DH-61	29.98	20.82	20.82	23.8733	45.81	45.81	39.15	60.8	51.64	49.97	DH-61	14.992	14.992	11.6604	49.1405	49.1405	39.9787	49.1405	61.6338	58.3022	DH-61	12.4933	16.6578	19.9893	75.7929	62.4667	57.4693	60.8009	64.1325	86.6205
DH-62	47.47	56.64	54.14	52.75	77.46	79.96	80.79	78.29	93.28	81.62	DH-62	39.9787	34.9813	35.8142	59.1351	66.6311	59.1351	72.4614	71.6285	69.9627	DH-62	41.6445	42.4773	37.48	52.472	61.6338	52.472	65.7982	64.9654	61.6338
DH-63	59.97	58.3	59.97	59.4133	92.45	86.62	94.12	85.79	95.78	94.12	DH-63	89.952	63.2996	82.456	96.6151	90.7849	94.9494	128.265	116.604	104.111	DH-63	29.984	33.3156	35.8142	38.3129	41.6445	59.968	82.456	88.2862	85.7876
DH-64	55.8	44.98	47.47	49.4167	69.13	59.14	56.64	37.48	47.47	58.3	DH-64	37.48	35.8142	23.3209	78.2916	53.3049	59.968	71.6285	76.6258	76.6258	DH-64	58.3022	63.2996	58.3022	63.2996	69.1298	80.7902	100.78	95.7822	113.273
DH-65	6.96	4.24	6.38	5.86	57.09	65.25	52.2	44.04	30.99	34.25	DH-65	64.1325	54.1378	61.6338	68.2969	64.9654	87.4534	96.6151	104.111	104.944	DH-65	40.8116	44.976	38.3129	65.7982	59.968	55.8036	80.7902	73.2942	72.4614
DH-66	44.98	39.98	35.81	40.2567	68.3	73.29	69.96	54.97	59.14	63.3	DH-66	35.8142	38.3129	38.3129	75.7929	99.9467	85.7876	96.6151	94.1165	104.111	DH-66	44.976	59.968	67.464	80.7902	84.9547	88.2862	101.612	99.1138	109.941
DH-67	40.81	47.47	41.64	43.3067	71.63	84.12	80.79	80.79	73.29	76.63	DH-67	74.1271	67.464	74.96	66.6311	65.7982	59.968	79.9574	102.445	80.7902	DH-67	48.3076	50.8062	41.6445	99.1138	90.7849	88.2862	113.273	102.445	117.437
DH-68	7.5	6.66	6.66	6.94	27.49	28.32	21.66	41.64	47.47	43.31	DH-68	8.32889	4.99733	9.16178	39.9787	37.48	35.8142	32.4827	37.48	35.8142	DH-68	4.99733	4.99733	8.32889	37.48	34.9813	34.9813	67.464	66.6311	58.3022
DH-69	16.66	19.16	19.99	18.6033	54.14	49.14	45.81	31.65	33.32	38.31	DH-69	29.984	34.9813	34.1485	59.968	66.6311	65.7982	69.1298	81.6231	76.6258	DH-69	36.6471	24.1538	30.8169	64.1325	66.6311	71.6285	79.9574	72.4614	69.1298
DH-70	47.47	45.81	49.14	47.4733	93.28	106.61	94.12	107.44	105.78	95.78	DH-70	47.4747	64.9654	51.6391	85.7876	132.429	114.939	131.596	118.27	127.432	DH-70	35.8142	47.4747	39.9787	84.1218	99.9467	99.9467	109.941	112.44	130.764
DH-71	67.93	67.28	54.77	63.3267	92.45	81.62	93.28	109.11	103.28	107.44	DH-71	60.8009	46.6418	53.3049	85.7876	82.456	88.2862	134.928	126.599	137.427	DH-71	87.4534	70.7956	63.2996	99.9467	102.445	96.6151	111.607	135.761	156.583
DH-72	40.81	34.98	37.48	37.7567	64.97	58.3	62.47	55.8	59.97	62.47	DH-72	22.488	21.6551	18.3236	51.6391	44.1431	50.8062	56.6365	55.8036	55.8036	DH-72	11.6604	9.99467	9.16178	30.8169	41.6445	40.8116	66.6311	73.2942	80.7902
DH-73	55.8	55.8	56.64	56.08	108.28	88.29	101.61	89.95	90.78	98.28	DH-73	33.3156	35.8142	27.4853	69.1298	69.1298	62.4667	41.6445	58.3022	63.2996	DH-73	41.6445	47.4747	36.6471	39.1458	44.1431	47.4747	48.3076	45.8089	54.1378
DH-74	32.48	29.15	24.99	28.8733	56.64	53.3	51.64	39.98	39.15	51.64	DH-74	4.16445	5.83022	7.496	39.1458	28.3182	25.8196	30.8169	43.3102	29.984	DH-74	6.66311	8.32889	10.8276	63.2996	82.456	74.96	33.3156	31.6498	34.9813
DH-75	52.47	42.48	51.64	48.8633	79.96	81.62	91.62	73.29	81.62	79.96	DH-75	25.8196	31.6498	31.6498	69.9627	67.464	70.7956	89.1191	79.1245	85.7876	DH-75	35.8142	33.3156	42.4773	91.6178	79.1245	66.6311	64.9654	69.9627	70.7956
DH-76	47.47	39.98	47.47	44.9733	97.45	79.96	97.45	102.45	107.44	103.28	DH-76	54.9707	51.6391	62.4667	82.456	93.2836	79.1245	110.774	104.944	115.772	DH-76	57.4693	63.2996	60.8009	69.9627	79.9574	75.7929	125.766	124.933	117.437
DH-77	40.81	41.64	33.32	38.59	61.63	60.8	55.8	70.8	64.13	66.63	DH-77	35.9848	25.2016	38.4068	60.8009	59.1351	54.1378	77.4587	85.7876	92.4507	DH-77	28.3182	29.984	41.6445	49.9733	45.8089	42.4773	63.2996	67.464	71.6285
DH-78	34.98	34.15	25.82	31.65	70.8	65.8	62.47	64.13	65.8	63.3	DH-78	25.8196	30.8169	35.8142	64.1325	59.968	61.6338	91.6178	89.1191	94.9494	DH-78	14.992	19.1564	14.1591	47.4747	43.3102	42.4773	64.1325	59.1351	59.1351
DH-79	29.15	15.82	21.66	22.21	54.14	54.97	50.81	44.98	43.31	46.64	DH-79	37.48	39.9787	38.3129	98.2767	98.2809	64.9654	85.7876	86.6205	82.456	DH-79	16.6578	19.1564	8.32889	51.6391	64.1325	56.6365	68.2969	28.3182	54.1378
DH-80	29.15	24.99	31.65	28.5967	46.64	48.31	55.8	54.97	63.3	63.3	DH-80	56.6365	56.6365	49.1405	61.6338	68.2969	70.7956	83.2889	77.4587	89.1191	DH-80	40.8116	32.4827	44.1431	63.2996	62.4667	60.8009	52.472	46.6418	53.3049
DH-83	27.49	26.65	26.65	26.93	26.65	30.82	38.31	39.15	37.48	39.15	DH-83	19.4341	25.9751	23.3499	28.3182	30.8169	20.8222	23.3209	24.1538	24.1538	DH-83	42.4773	35.8142	44.1431	74.96	88.2862	102.445	59.1351	73.2942	64.1325
DH-84	32.48	33.32	24.15	29.9833	29.15	39.15	29.98	32.48	32.48	37.48	DH-84	25.8196	25.8196	24.1538	50.8062	48.3076	49.9733	64.1325	74.1271	56.6365	DH-84	14.992	34.1485	28.3182	61.6338	69.9627	69.9627	71.6285	74.1271	84.1218
DH-85	19.16	19.99	18.32	19.1567	34.15	21.66	29.15	29.98	24.15	26.65	DH-85	19.1564	35.6986	23.1413	49.9733	43.3102	54.9707	29.984	33.3156	39.9787	DH-85	11.6604	11.6604	9.16178	26.6525	42.4773	39.9787	23.3209	18.3236	23.3209
DH-86	14.99	27.49	19.99	20.8233	45.81	33.32	28.32	34.98	37.48	36.65	DH-86	16.8212	13.0988	23.3209	69.1298	75.7929	65.7982	61.3453	75.0506	74.4465	DH-86	14.992	14.992	24.1538	35.8142	52.472	45.8089	44.1431	52.472	42.4773
DH-87	19.16	21.66	24.99	21.9367	22.49	25.82	19.16	19.99	18.32	19.99	DH-87	8.32889	4.16445	7.496	24.9867	24.1538	26.6525	14.7406	19.9893	21.6551	DH-87	3.33156	2.49867	1.66578	18.3236	14.1591	13.3262	26.6525	24.9867	28.3182
DH-88	39.15	38.31	28.32	35.26	69.96	64.97	82.46	84.12	74.96	74.13	DH-88	26.4002	34.6769	24.1347	60.8009	76.6258	56.6365	79.1245	96.6151	80.7902	DH-88	20.8222	26.6525	14.7207	73.2942	80.7902	72.4614	46.6418	69.1298	63.2996
DH-89	44.98	36.65	39.15	40.26	78.29	77.46	76.63	63.3	68.3	72.46	DH-89	22.4014	21.0654	29.1511	49.1405	44.1431	45.8089	59.968	56.6365	48.3076	DH-89	24.9867	19.9893	15.8249	68.2969	63.2996	53.3049	40.8116	39.9787	41.6445
DH-90	97.45	117.44	114.94	109.943	117.44	117.44	115.77	104.11	104.94	98.28	DH-90	94.9494	84.9547	102.445	99.9467	123.268	111.607	112.44	119.103	114.939	DH-90	30.8169	29.984	35.8142	99.1138	98.2809	78.2916	72.4614	67.464	82.456
DH-91	23.32	25.82	34.98	28.04	27.49	32.48	30.82	39.15	22.49	25.82	DH-91	23.3209	23.3209	20.8222	47.4747	44.976	48.3076	64.1325	61.6338	71.6285	DH-91	0.832889	4.99733	2.49867	49.9733	36.6471	53.3049	44.976	38.3129	48.3076
DH-92	45.81	50.81	45.81	47.4767	90.78	77.46	64.97	81.62	79.96	63.3	DH-92	49.9733	40.8116	41.6445	79.1245	93.2836	89.1191	68.2969	74.2188	74.96	DH-92	25.8196	21.6551	25.8196	67.464	59.968	60.8009	39.1458	45.8089	49.9733
DH-94	42.48	38.31	49.14	43.31	92.45	88.29	87.45	69.96	68.3	74.13	DH-94	56.8182	48.8281	61.7401	53.3049	48.3076	56.6365	70.7956	72.6199	54.6875	DH-94	44.976	53.3049	42.4773	71.6285	76.6258	51.6391	84.9547	83.2889	69.9627
DH-95	59.14	62.47	68.3	63.3033	127.43	100.78	107.44	122.43	126.6	117.44	DH-95	10.8276	13.3262	19.1564	40.8116	40.8116	47.4747	76.8443	41.8353	49.7425	DH-95	18.3236	21.6551	9.16178	32.4827	36.6471	37.48	26.6525	31.6498	31.6498
DH-96	52.47	59.97	59.97	57.47	59.14	63.3	64.13	72.46	85.79	75.79	DH-96	70.2992	70.4887	69.4444	57.4693	64.9654	60.8009	50.3714	60.3171	45.3995	DH-96	34.1485	37.48	34.9813	70.7956	54.9707	52.472	64.1325	61.6338	48.3076
DH-97	18.27	7.22	13.79	13.0933	19.16	29.15	18.32	14.99	19.16	16.66	DH-97	14.1591	14.992	9.99467	41.6445	34.1485	39.9787	37.48	31.6498	34.9813	DH-97	6.66311	7.496	8.32889	41.6445	32.4827	42.4773	46.6418	63.2996	34.1485
DH-98	21.66	24.15	20.82	22.21	43.31	44.14	53.3	37.48	39.98	38.31	DH-98	11.6604	11.6604	9.99467	34.9813	27.4853	30.8169	18.3236	13.689	16.727	DH-98	9.16178	6.66311	6.66311	22.488	19.9893	43.3102	26.6525	20.8222	13.3262
DH-99	34.15	32.48	29.15	31.9267	79.12	59.14	72.46	65.8	58.3	65.8	DH-99	38.3129	42.4773	47.4747	89.1191	100.78	89.952	89.952	94.9494	94.9494	DH-99	15.8249	14.1591	17.4907	49.9733	44.1431	24.9867	16.6578	22.488	17.4907
DH-100	34.15	26.65	34.98	31.9267	43.31	50.81	64.13	49.97	38.31	54.97	DH-100	10.8276	9.99467	9.99467	51.6391	58.3022	69.1298	89.1191	92.4507	109.108	DH-100	9.99467	9.16178	7.496	39.1458	46.6418	25.8196	21.6551	29.984	22.488
DH-101	86.62	84.95	85.79	85.7867	94.95	104.11	97.45	99.11	94.95	85.79	DH-101	58.3022	49.1405	47.4747	89.1191	100.78	100.78	102.445	94.9494	109.941	DH-101	47.4747	56.6365	61.6338	80.7902	87.4534	85.7876	59.968	58.3022	71.6285
DH-102	29.15	29.15	26.65	28.3167	68.3	60.8	71.63	81.62	69.13	81.62	DH-102	29.1511	19.1564	21.6551	57.4693	68.2969	59.968	62.4667	69.9627	62.4667	DH-102	34.1485	23.3209	17.4907	38.3129	50.8062	49.9733	46.6418	50.8062	62.4667
DH-103	71.63	50.81	54.97	59.1367	97.45	77.46	84.12	84.95	85.79	81.62	DH-103	18.3236	26.6525	18.3236	50.8062	53.3049	53.3049	72.8863	60.3362	62.6566	DH-103	25.8196	11.6604	12.4933	55.8036	48.3076	54.1378	45.8089	44.1431	38.3129
DH-104	101.61	83.29	87.45	90.7833	119.94	118.27	118.27	127.43	118.27	108.28	DH-104	69.1298	59.1351	60.8009	103.278	119.103	118.27	99.1138	99.9467	109.108	DH-104	32.4827	26.6525	24.9867	61.6338	72.4614	69.9627	53.3049	76.6258	65.7982
DH-105	32.48	28.32	27.49	29.43	40.81	46.64	54.14	38.31	38.31	39.98	DH-105	14.1591	14.1591	20.8222	31.6498	25.8196	35.8142	61.6338	39.9787	55.8036	DH-105	12.4933	23.3209	9.16178	55.8036	49.9733	60.8009	43.3102	59.968	33.3156
DH-106	47.92	61.93	60.1	56.65	74.96	91.33	82.86	53.55	88.85	94.63	DH-106	54.3253	28.853	47.8831	83.2889	82.456	76.6258	65.7225	74.3534	80.153	DH-106	5.83022	6.66311	4.16445	32.4827	25.8196	22.488	26.6525	30.8169	30.8169
DH-107	100.93	77.76	84.68	87.79	91.62	102.45	107.44	108.28	101.61	105.78	DH-107	36.178	44.8658	44.6429	74.1271	67.464	64.1325	73.8189	66.636	73.5803	DH-107	25.8196	28.3182	25.8196	53.3049	47.4747	45.8089	55.8036	40.8116	48.3076
DH-108	32.48	38.31	47.47	39.42	76.63	65.8	71.63	90.93	96.62	86.7	DH-108	34.1485	39.1458	33.3156	85.7876	79.1245	85.7876	76.6258	79.9574	81.6231	DH-108	21.6551	23.3209	29.984	49.1405	54.9707	54.9707	32.4827	29.984	24.9867
DH-109	32.19	33.87	47.83	37.9633	60.8	60.8	49.97	46.64	54.14	44.14	DH-109	49.9733	43.3102	40.8116	63.2996	56.6365	70.7956	73.2942	74.1271	67.464	DH-109	29.984	16.6578	19.9893	34.1485	30.8169	22.488	36.6471	41.6445	31.6498
DH-110	29.15	30.82	30.82	30.2633	53.3	52.47	46.64	50.81	45.81	39.15	DH-110	34.9813	48.3076	41.6445	82.456	71.6285	80.7902	75.7929	79.9574	90.7849	DH-110	9.99467	11.6604	7.496	44.976	44.1431	41.6445	33.3156	34.1485	38.3129
DH-111	9.99	19.16	17.49	15.5467	36.65	46.64	39.98	33.32	39.15	29.98	DH-111	31.4938	20.6628	25.7656	39.9787	41.6445	55.8036	49.9733	41.6445	49.9733	DH-111	10.8276	16.6578	13.3262	49.1405	69.9627	50.8062	66.9937	47.954	52.472
DH-112	78.29	60.8	59.97	66.3533	90.78	93.28	89.12	100.78	103.28	81.62	DH-112	53.3049	59.4429	65.1042	91.6178	87.4534	89.1191	106.61	93.2836	104.944	DH-112	43.3102	45.8089	50.8062	41.6445	59.1351	58.3022	42.4773	50.8062	46.6418
DH-113	26.65	24.15	31.65	27.4833	58.3	55.8	59.97	32.48	47.47	64.97	DH-113	72.4614	65.7982	79.1245	70.7956	87.4534	82.456	82.456	96.6151	73.2942	DH-113	19.1564	25.8196	24.9867	71.6285	68.2969	50.8062	49.1405	50.8062	74.96
DH-114	59.97	54.14	64.97	59.6933	90.78	82.46	85.79	79.62	88.19	84.67	DH-114	49.1942	38.8544	43.2654	86.6205	86.6205	83.2889	116.604	112.44	115.772	DH-114	49.1405	49.1405	57.4693	126.599	135.761	114.106	119.103	98.2809	89.952
DH-115	34.98	26.65	31.65	31.0933	50.81	44.98	36.65	50.81	35.81	42.48	DH-115	49.7494	33.4821	44.4614	54.8771	67.1296	48.6161	56.4759	45.8659	71.2541	DH-115	9.16178	8.32889	8.32889	34.1485	29.984	38.3129	15.4703	20.3388	19.0304
DH-116	65.8	58.3	60.8	61.6333	84.95	101.61	94.12	84.95	91.62	79.96	DH-116	30.8169	31.6498	37.48	69.1298	64.9654	74.1271	76.6258	69.1298	70.7956	DH-116	41.6445	40.8116	44.976	58.4795	59.5434	73.0994	79.9574	58.3022	53.3049
DH-117	97.66	80.7	58.3	78.8867	87.45	82.46	104.94	89.12	96.62	88.29	DH-117	48.3076	60.8009	65.7982	92.4507	85.7876	96.6151	104.944	111.607	102.445	DH-117	31.8444	27.5735	29.0119	69.1298	69.9627	79.1245	76.4994	76.9845	67.5624
DH-118	64.97	60.8	70.8	65.5233	94.12	94.12	74.96	68.3	51.64	70.24	DH-118	17.4907	21.6551	26.6525	60.8009	41.6445	45.8089	31.6498	44.1431	54.1378	DH-118	22.488	39.1458	37.48	80.7902	64.1325	82.456	63.2996	54.9707	60.8009
DH-119	40.81	49.14	49.97	46.64	96.62	94.95	84.12	92.45	79.96	89.95	DH-119	38.3129	44.976	46.6418	97.448	99.9467	100.78	100.78	101.612	96.6151	DH-119	19.9893	28.3182	21.6551	70.7956	61.6338	53.3049	44.976	40.8116	54.1378
DH-120	37.48	14.99	17.49	23.32	52.47	49.14	46.64	59.14	49.97	50.81	DH-120	45.8089	39.9787	35.8142	84.1218	76.6258	74.96	62.4667	68.2969	60.8009	DH-120	24.9867	15.8249	19.9893	84.9547	68.2969	101.612	61.6338	80.7902	79.1245
DH-121	77.46	87.45	84.12	83.01	129.1	126.6	122.43	133.26	137.43	127.43	DH-121	55.8036	54.9707	41.6445	79.9574	79.1245	102.445	90.7849	84.1218	89.1191	DH-121	26.6525	24.9867	26.6525	34.1485	49.1405	42.4773	44.1431	34.9813	35.8142
DH-122	31.65	29.15	29.15	29.9833	59.97	59.14	61.63	65.8	59.14	56.64	DH-122	37.48	42.4773	39.1458	68.2969	62.4667	64.1325	74.1271	84.1218	69.1298	DH-122	38.3129	34.9813	43.3102	73.2942	65.7982	74.1271	117.437	106.61	79.1245
DH-123	33.32	38.31	39.98	37.2033	47.47	49.14	67.46	45.81	48.31	50.81	DH-123	21.6551	19.1564	15.8249	36.6471	42.4773	46.6418	54.9707	51.6391	56.6365	DH-123	7.496	14.992	21.6551	49.9733	44.976	46.6418	59.968	50.8062	45.8089
DH-124	24.99	25.82	23.32	24.71	46.64	39.98	43.31	38.31	39.98	44.14	DH-124	27.4853	25.8196	31.6498	31.6498	25.8196	29.1511	27.4853	30.8169	26.6525	DH-124	27.4853	31.6498	39.9787	56.6365	65.7982	56.6365	69.9627	56.6365	70.7956
DH-125	96.62	106.61	93.28	98.8367	119.94	112.44	98.28	130.76	114.94	109.94	DH-125	111.607	93.2836	108.276	129.098	127.432	122.435	142.424	139.925	154.084	DH-125	49.1405	56.6365	45.8089	81.6231	77.4587	72.4614	103.278	106.61	118.27
DH-126	35.81	37.48	39.15	37.48	58.3	56.64	52.47	51.64	44.14	53.3	DH-126	38.3129	47.4747	43.3102	44.1431	58.3022	49.9733	76.6258	70.7956	72.4614	DH-126	29.1511	25.8196	22.488	24.9867	25.8196	17.4907	39.1458	37.48	40.8116
DH-127	54.97	51.64	56.64	54.4167	129.1	91.62	109.94	124.93	119.94	105.78	DH-127	55.8036	61.6338	59.1351	121.602	129.098	119.936	115.772	113.273	112.44	DH-127	37.48	41.6445	49.9733	58.3022	64.1325	48.3076	85.7876	73.2942	78.2916
DH-128	29.15	38.31	40	35.82	56.64	65.8	69.13	60.8	69.13	64.13	DH-128	38.3129	43.3102	29.1511	58.3022	52.472	47.4747	74.1271	58.3022	66.6311	DH-128	8.32889	6.66311	10.8276	39.9787	32.4827	28.3182	69.9627	74.1271	70.7956
DH-129	32.48	23.32	27.5	27.7667	43.31	37.48	47.47	50.81	62.47	51.64	DH-129	29.984	27.4853	24.1538	39.1458	40.8116	49.9733	54.9707	53.3049	44.1431	DH-129	9.99467	9.16178	10.8276	45.8089	59.1351	41.6445	39.9787	40.8116	44.976
DH-130	44.98	44.98	34.15	41.37	77.46	70.8	82.46	76.63	69.96	80.79	DH-130	63.2996	65.7982	54.1378	92.4507	84.1218	94.1165	74.1271	82.456	90.7849	DH-130	26.6525	24.9867	25.8196	64.9654	94.9494	59.968	89.952	90.7849	80.7902
DH-132	56.64	52.47	44.14	51.0833	86.62	77.46	89.95	104.11	84.95	86.62	DH-132	44.1431	49.9733	52.472	78.2916	76.6258	69.9627	90.7849	97.448	100.78	DH-132
DH-133	28.32	26.65	19.16	24.71	32.48	31.65	29.15	30.82	41.64	41.64	DH-133	46.6418	44.1431	49.1405	57.4693	56.6365	49.9733	58.3022	62.4667	57.4693	DH-133	20.8222	27.4853	31.6498	40.8116	39.9787	38.3129	27.4853	27.4853	54.1378
DH-134	31.65	31.65	31.65	31.65	75.79	70.8	73.29	49.14	58.3	59.14	DH-134	27.4853	29.984	30.8169	54.9707	51.6391	58.3022	74.96	76.6258	81.6231	DH-134	12.4933	13.3262	9.99467	32.4827	28.3182	35.8142	55.8036	57.4693	69.1298
DH-135	14.99	21.66	32.48	23.0433	51.64	38.31	50.81	56.64	44.98	44.98	DH-135	55.8036	54.9707	50.8062	38.3129	49.1405	42.4773	31.6498	39.9787	31.6498	DH-135	30.8169	23.3209	25.8196	33.3156	45.8089	29.1511	39.1458	36.6471	40.8116
DH-136	40.81	43.31	52.47	45.53	58.3	56.64	74.96	64.97	64.97	46.64	DH-136	34.1485	39.9787	48.3076	62.4667	68.2969	64.9654	50.8062	57.4693	67.464	DH-136	14.1591	20.8222	24.1538	69.9627	53.3049	57.4693	61.6338	65.7982	51.6391
DH-137	18.32	21.66	19.16	19.7133	39.15	40.81	46.64	56.64	49.97	52.47	DH-137	41.6445	35.8142	32.4827	43.3102	35.8142	43.3102	55.8036	55.8036	69.9627	DH-137	43.3102	30.8169	29.1511	63.2996	63.2996	58.3022	59.968	68.2969	78.2916
DH-138	19.99	14.99	14.99	16.6567	34.98	34.15	34.98	34.98	29.15	30.82	DH-138	29.984	25.8196	23.3209	41.6445	43.3102	47.4747	44.1431	56.6365	60.8009	DH-138	4.99733	4.16445	1.66578	38.3129	64.1325	55.8036	79.1245	69.1298	83.2889
DH-139	44.98	56.64	74.96	58.86	84.95	84.95	89.95	104.11	104.11	94.95	DH-139	36.6471	44.976	39.9787	89.1191	88.2862	86.6205	104.111	97.448	91.6178	DH-139	20.8222	22.488	25.8196	53.3049	62.4667	59.968	63.2996	71.6285	49.9733
DH-140	26.65	23.32	23.32	24.43	41.64	44.98	44.98	57.47	53.3	49.14	DH-140	41.6445	41.6445	39.9787	54.9707	62.4667	62.4667	37.48	36.6471	39.1458	DH-140	5.83022	8.32889	9.16178	27.4853	27.4853	26.6525	50.8062	44.976	40.8116
DH-141	19.16	25.82	21.66	22.2133	34.98	31.65	41.64	40.81	33.32	29.15	DH-141	18.052	13.0375	12.0347	36.6471	38.3129	40.8116	43.3102	37.48	34.1485	DH-141	2.49867	2.49867	4.99733	66.6311	63.2996	62.4667	67.464	59.1351	39.9787
DH-142	66.19	73.76	76.97	72.3067	107.44	120.77	120.77	127.43	145.76	134.1	DH-142	91.0548	86.5113	71.7182	117.437	99.1138	104.111	142.424	124.933	140.758	DH-142	31.6498	39.1458	44.976	59.1351	61.6338	56.6365	59.968	64.1325	65.7982
DH-143	21.66	23.32	11.66	18.88	34.15	50.81	52.47	50.81	55.8	47.47	DH-143	24.1538	13.3262	18.3236	54.1378	54.1378	42.4773	73.2942	63.2996	63.2996	DH-143	5.83022	4.16445	5.83022	49.9733	49.1405	44.1431	44.976	45.8089	52.472
DH-144	38.31	43.31	41.64	41.0867	72.46	81.62	58.3	67.46	61.63	64.97	DH-144	32.4827	30.8169	31.6498	84.9547	72.4614	82.456	80.7902	87.4534	80.7902	DH-144	24.9867	19.1564	13.3262	43.3102	46.6418	50.8062	44.976	49.1405	36.6471
DH-147	14.16	20.82	17.49	17.49	34.15	39.15	25.82	34.98	41.64	25.82	DH-147	37.48	33.3156	41.6445	66.6311	56.6365	64.1325	67.464	67.464	65.7982	DH-147	53.3049	57.4693	43.3102	92.4507	84.1218	78.2916	74.96	72.4614	88.2862
DH-148	30.82	29.98	33.32	31.3733	68.3	74.96	71.63	75.79	82.46	82.46	DH-148	44.976	35.8142	38.3129	95.7822	105.777	104.944	87.4534	88.2862	91.6178	DH-148	14.1591	17.4907	19.1564	48.3076	47.4747	48.3076	69.1298	67.464	54.9707
DH-149	27.49	29.15	30.82	29.1533	49.14	59.97	52.47	55.8	49.97	53.3	DH-149	40.8116	44.1431	38.3129	69.1298	69.1298	59.1351	103.278	92.4507	99.1138	DH-149	5.83022	9.99467	13.3262	44.976	38.3129	32.4827	55.8036	42.4773	54.1378
DH-150	73.29	73.29	84.95	77.1767	132.43	136.59	128.26	114.11	118.27	120.77	DH-150	79.1245	69.9627	57.4693	122.435	122.435	115.772	134.928	118.27	112.44	DH-150	24.1538	34.9813	43.3102	24.1538	50.8062	61.6338	78.2916	66.6311	91.6178
DH-153	2.5	5.83	4.16	4.16333	19.16	16.66	14.99	16.66	13.33	19.99	DH-153	14.992	20.8222	13.3262	39.9787	39.1458	45.8089	40.8116	39.9787	43.3102	DH-153	9.16178	4.16445	6.66311	31.6498	54.9707	37.48	38.3129	42.4773	34.1485
DH-154	76.63	63.3	40.81	60.2467	104.11	101.61	88.29	85.79	94.95	93.28	DH-154	63.2996	72.4614	69.9627	96.6151	92.4507	86.6205	105.777	103.278	92.4507	DH-154	12.4933	13.3262	9.99467	41.6445	37.48	39.1458	26.6525	25.8196	34.1485
DH-155	70.8	67.46	62.47	66.91	92.45	89.95	88.29	107.44	104.94	114.11	DH-155	80.7902	84.9547	80.7902	109.941	114.106	103.278	98.2809	84.1218	94.9494	DH-155	73.2942	49.9733	59.1351	82.456	67.464	65.7982	67.464	78.2916	69.9627
DH-156	25.82	29.15	24.99	26.6533	77.46	56.64	67.46	48.31	58.3	50.81	DH-156	24.9867	24.9867	35.8142	54.1378	61.6338	59.1351	53.3049	49.9733	64.1325	DH-156	26.6525	27.4853	31.6498	29.984	29.984	28.3182	41.6445	55.8036	33.3156
	2	23.0467
	2	46.0867
	2	19.71
	2	70.5167
	2	51.3633
	2	31.65
	2	22.7667
	2	22.4867
	2	33.59
	2	55.5267
	2	20.2667
	2	28.32
	2	68.5767
	2	62.1933
	2	21.1
	2	19.4333
	2	19.4367
	2	28.0433
	2	38.52
	2	30.82
	2	47.1967
	2	25.8233
	2	44.42
	2	19.7133
	2	20.2667
	2	72.46
	2	18.5967
	2	75.5133
	2	56.9167
	2	83.8433
	2	88.56
	2	24.1533
	2	74.4033
	2	38.31
	2	52.4733
	2	69.13
	2	77.46
	2	38.8667
	2	29.7067
	2	20.5433
	2	17.2133
	2	11.5533
	2	15.0233
	2	25.2667
	2	36.66
	2	56.6367
	2	26.0967
	2	23.8733
	2	41.92
	2	49.6933
	2	44.1433
	2	31.0933
	2	38.3133
	2	26.6533
	2	38.59
	2	41.6433
	2	71.0733
	2	82.7333
	2	46.9167
	2	41.3667
	2	23.8733
	2	52.75
	2	59.4133
	2	49.4167
	2	5.86
	2	40.2567
	2	43.3067
	2	6.94
	2	18.6033
	2	47.4733
	2	63.3267
	2	37.7567
	2	56.08
	2	28.8733
	2	48.8633
	2	44.9733
	2	38.59
	2	31.65
	2	22.21
	2	28.5967
	2	26.93
	2	29.9833
	2	19.1567
	2	20.8233
	2	21.9367
	2	35.26
	2	40.26
	2	109.943
	2	28.04
	2	47.4767
	2	43.31
	2	63.3033
	2	57.47
	2	13.0933
	2	22.21
	2	31.9267
	2	31.9267
	2	85.7867
	2	28.3167
	2	59.1367
	2	90.7833
	2	29.43
	2	56.65
	2	87.79
	2	39.42
	2	37.9633
	2	30.2633
	2	15.5467
	2	66.3533
	2	27.4833
	2	59.6933
	2	31.0933
	2	61.6333
	2	78.8867
	2	65.5233
	2	46.64
	2	23.32
	2	83.01
	2	29.9833
	2	37.2033
	2	24.71
	2	98.8367
	2	37.48
	2	54.4167
	2	35.82
	2	27.7667
	2	41.37
	2	51.0833
	2	24.71
	2	31.65
	2	23.0433
	2	45.53
	2	19.7133
	2	16.6567
	2	58.86
	2	24.43
	2	22.2133
	2	72.3067
	2	18.88
	2	41.0867
	2	17.49
	2	31.3733
	2	29.1533
	2	77.1767
	2	4.16333
	2	60.2467
	2	66.91
	2	26.6533

## Sheet: 旱地表皮毛长度
灌浆前期-DH群体-旱地-旗叶叶尖部-表皮毛长度um																灌浆前期-DH群体-旱地-旗叶叶中部-表皮毛长度um																灌浆前期-DH群体-旱地-旗叶叶基部-表皮毛长度um
	叶边缘					叶中间					叶脉边						叶边缘					叶中间					叶脉边						叶边缘					叶中间					叶脉边
	重复1	重复2	重复3	重复4	重复5	重复1	重复2	重复3	重复4	重复5	重复1	重复2	重复3	重复4	重复5		重复1	重复2	重复3	重复4	重复5	重复1	重复2	重复3	重复4	重复5	重复1	重复2	重复3	重复4	重复5		重复1	重复2	重复3	重复4	重复5	重复1	重复2	重复3	重复4	重复5	重复1	重复2	重复3	重复4	重复5
DH-1	45	43	53	43	44	58	41	56	48	40	51	58	32	35	43	DH-1	35	26	29	29	34	35	38	30	32	53	39	43	27	27	27	DH-1	30	32	33	33	29	35	34	33	34	25	34	32	26	38	34
DH-3	40	34	33	32	46	37	41	41	44	39	41	34	32	34	32	DH-3	32	31	42	29	18	44	29	33	36	31	27	31	31	30	25	DH-3	29	36	37	39	36	34	33	35	30	35	39	32	26	30	34
DH-4	30	35	45	32	37	37	34	33	44	29	36	39	31	28	52	DH-4	33	32	30	34	32	29	28	33	30	30	23	29	33	33	32	DH-4	29	36	26	29	30	35	37	30	35	34	32	32	37	34	35
DH-5	38	45	60	28	25	29	36	37	54	40	32	34	54	37	45	DH-5	26	32	37	36	34	29	38	34	32	30	38	31	42	38	36	DH-5	29	31	31	32	36	35	44	35	30	41	33	43	40	32	34
DH-6	37	34	40	45	82	29	63	29	46	42	38	39	30	18	40	DH-6	39	22	38	28	38	25	31	22	21	66	19	31	22	49	22	DH-6	29	33	28	30	67	40	30	36	30	38	34	29	41	28	46
DH-7	35	37	35	28	43	38	27	31	43	39	35	24	36	37	41	DH-7	32	35	44	39	24	26	25	31	33	44	30	29	31	21	36	DH-7	34	32	28	28	28	38	31	36	35	33	30	31	38	24	32
DH-8	30	41	35	56	35	47	46	45	69	33	26	39	44	27	32	DH-8	34	34	31	33	45	36	23	36	59	50	27	47	24	39	19	DH-8	51	36	35	49	40	30	40	27	35	28	30	34	28	32	34
DH-9	45	48	38	47	35	51	37	40	37	49	40	36	36	45	49	DH-9	37	36	30	29	35	31	39	31	28	37	39	44	38	30	36	DH-9	32	25	38	34	26	34	35	29	26	39	33	38	35	26	31
DH-10	33	22	39	32	35	30	36	21	35	26	38	36	22	33	32	DH-10	27	33	30	31	29	36	34	32	29	34	30	28	34	35	31	DH-10	39	37	34	45	32	28	31	25	40	31	32	25	24	39	29
DH-11	39	29	29	31	31	30	29	33	29	33	28	18	46	36	30	DH-11	26	30	32	29	37	33	31	30	21	29	22	29	36	33	30	DH-11	34	34	29	36	30	38	35	29	29	27	29	27	29	28	34
DH-12	40	32	42	39	37	30	49	33	40	49	38	35	35	44	37	DH-12	38	23	31	32	33	37	27	34	33	28	31	32	34	37	29	DH-12	39	42	33	43	30	38	34	39	36	41	37	33	39	29	29
DH-13	29	50	25	40	27	37	42	41	32	26	69	28	34	46	47	DH-13	26	30	32	38	61	28	30	27	27	39	27	27	49	25	25	DH-13	37	34	37	29	31	30	27	39	41	32	36	36	30	42	29
DH-14	33	45	26	41	46	28	56	37	40	57	41	40	55	37	35	DH-14	72	43	37	27	31	29	29	49	29	32	39	34	32	31	34	DH-14	40	37	34	37	37	32	39	36	41	57	51	37	35	30	38
DH-15	51	43	28	48	42	43	50	52	48	43	50	44	28	45	56	DH-15	41	36	50	25	28	35	38	29	30	37	26	27	29	30	51	DH-15	32	34	34	40	34	32	35	41	30	34	29	37	35	30	29
DH-16	68	32	52	33	46	48	30	44	29	60	38	31	53	24	23	DH-16	24	31	47	28	24	37	36	38	34	23	30	39	26	27	36	DH-16	34	37	29	29	24	35	29	35	31	37	40	28	30	33	32
DH-17	58	27	45	32	53	59	42	41	31	60	32	65	37	36	31	DH-17	46	21	27	34	30	54	23	37	26	30	34	31	27	32	33	DH-17	28	30	31	37	46	24	29	36	37	32	37	33	29	52	25
DH-19	50	35	38	39	52	42	38	64	33	46	50	38	46	43	35	DH-19	33	34	67	37	37	30	42	36	38	45	35	37	41	40	41	DH-19	34	41	35	37	36	43	36	33	31	30	36	34	30	30	35
DH-20	31	29	42	42	27	41	41	33	25	46	30	36	34	40	33	DH-20	36	31	34	39	34	30	31	40	32	30	36	38	45	38	30	DH-20	29	32	32	29	25	31	34	34	35	34	32	38	40	30	38
DH-21	59	45	45	30	26	40	32	42	35	56	38	41	29	32	38	DH-21	51	36	29	39	28	32	33	40	44	35	39	32	34	38	44	DH-21	31	30	40	45	30	33	29	32	30	37	31	37	33	25	30
DH-22	36	27	41	57	67	29	49	49	22	27	63	34	42	30	61	DH-22	27	26	27	31	31	35	27	33	31	51	31	21	38	38	52	DH-22	29	27	34	30	35	37	19	33	22	31	33	47	29	29	27
DH-23	46	36	37	48	40	34	38	54	40	38	38	38	39	39	34	DH-23	31	36	34	43	32	31	34	40	20	30	28	29	36	35	32	DH-23	37	30	34	30	30	33	29	20	21	41	23	32	32	37	31
DH-24	35	32	55	29	38	42	38	33	40	34	40	30	34	43	36	DH-24	27	35	37	34	42	23	32	49	35	33	44	37	37	40	33	DH-24	32	27	30	32	25	29	30	29	30	30	38	29	32	23	37
DH-25	41	38	36	96	38	35	73	40	37	48	50	38	34	71	24	DH-25	41	31	60	39	39	42	32	54	54	49	69	30	35	38	44	DH-25	30	32	30	38	32	33	28	36	33	31	36	28	29	29	30
DH-26	39	26	30	25	37	26	34	30	27	38	34	22	29	25	25	DH-26	30	30	24	27	27	25	22	28	24	29	29	29	33	30	24	DH-26	30	25	19	24	30	27	33	33	27	33	26	33	35	30	23
DH-27	29	37	30	36	29	39	38	26	37	52	48	38	40	32	46	DH-27	35	27	24	40	37	46	29	30	35	39	35	40	35	33	39	DH-27	22	37	29	30	31	34	32	34	32	34	26	40	28	37	34
DH-28	45	33	54	43	30	30	33	45	53	37	31	32	31	51	29	DH-28	32	41	34	29	34	38	48	32	30	33	32	40	42	37	40	DH-28	32	31	29	30	36	32	33	30	32	31	33	32	31	34	45
DH-29	33	37	27	49	37	31	39	37	48	33	37	35	36	44	44	DH-29	35	34	42	31	49	32	30	51	39	28	30	28	26	32	28	DH-29	36	34	32	38	32	35	34	29	29	35	26	32	30	35	34
DH-30	45	66	36	79	39	56	44	42	49	67	41	44	51	53	39	DH-30	36	33	29	40	33	42	41	37	38	52	44	35	63	35	35	DH-30	33	34	38	27	32	45	39	45	39	32	38	37	37	36	30
DH-31	26	42	38	58	28	50	38	52	35	31	36	41	50	36	34	DH-31	40	33	35	42	31	33	31	37	33	42	33	32	34	61	29	DH-31	30	29	29	41	49	32	39	34	41	30	30	32	30	42	45
DH-32	47	47	33	58	46	54	37	53	27	80	30	51	37	41	51	DH-32	40	34	31	26	34	33	48	33	39	40	31	30	35	28	32	DH-32	32	31	25	28	28	34	41	37	33	33	40	31	27	28	27
DH-33	36	40	50	45	99	46	38	50	55	46	44	46	47	39	45	DH-33	45	38	31	38	58	43	69	25	38	52	49	41	47	30	27	DH-33	33	26	31	31	41	35	34	29	33	27	28	39	34	29	38
DH-34	47	36	34	43	54	37	34	30	50	37	47	39	37	32	46	DH-34	30	38	30	37	31	33	24	42	32	42	37	36	36	36	35	DH-34	34	30	36	36	53	31	38	29	37	39	23	29	33	26	32
DH-35	54	38	35	39	47	39	39	44	35	46	37	34	40	37	34	DH-35	37	37	24	28	26	32	31	32	33	34	33	30	36	38	35	DH-35	32	29	35	32	30	28	33	31	34	31	33	29	21	30	26
DH-36	29	29	46	32	51	29	36	45	38	34	46	33	32	34	31	DH-36	40	43	41	36	60	31	33	38	47	33	37	37	33	40	26	DH-36	34	26	27	28	25	32	37	34	29	26	32	23	22	26	26
DH-37	38	33	33	38	30	39	35	35	41	37	37	29	38	33	43	DH-37	36	32	29	37	37	43	34	38	48	32	31	31	33	40	39	DH-37	34	37	32	27	33	24	32	39	30	30	29	33	32	31	34
DH-38	45	42	64	45	44	41	40	38	65	34	39	48	37	60	37	DH-38	37	34	38	66	44	30	25	36	50	22	55	47	27	36	27	DH-38	49	30	24	40	30	32	31	36	54	31	30	32	36	35	61
DH-39	50	34	38	39	30	34	42	36	61	41	21	37	37	43	38	DH-39	42	24	35	37	28	36	31	33	34	30	37	45	29	29	34	DH-39	32	32	39	26	24	26	30	32	29	31	29	26	30	27	32
DH-40	34	45	43	42	26	42	39	42	45	25	34	34	30	36	40	DH-40	36	55	30	32	31	34	35	32	47	40	35	32	38	27	31	DH-40	21	25	30	20	33	32	25	28	32	29	30	31	30	28	27
DH-41	29	31	33	33	31	34	34	31	39	34	33	36	40	26	28	DH-41	40	36	34	29	31	33	30	35	40	40	37	35	33	43	40	DH-41	31	30	32	29	26	38	41	32	34	27	41	36	26	34	37
DH-42	95	58	69	48	69	71	56	69	57	45	64	66	44	41	40	DH-42	40	37	44	60	48	50	49	31	38	76	45	46	35	38	55	DH-42	55	32	34	35	36	35	34	38	33	58	38	35	35	48	60
DH-43	44	34	35	38	38	40	39	41	35	33	44	35	28	50	38	DH-43	37	36	37	32	52	43	35	31	32	30	35	34	29	36	34	DH-43	29	26	25	26	29	30	27	29	35	29	30	31	38	29	24
DH-44	36	38	41	58	42	44	43	35	42	40	45	52	45	41	39	DH-44	33	45	33	63	32	32	40	69	43	41	35	35	41	52	33	DH-44	32	35	39	33	38	32	30	53	54	28	59	37	34	25	24
DH-45	54	39	36	68	44	49	32	43	58	42	35	36	43	43	67	DH-45	51	44	50	43	40	50	32	63	40	38	53	31	35	39	58	DH-45	30	25	27	30	27	30	49	36	32	35	33	33	30	29	30
DH-46	42	38	32	38	60	46	35	37	39	40	45	32	31	59	34	DH-46	38	33	39	41	50	37	42	30	31	24	43	28	30	50	29	DH-46	30	26	35	31	42	44	33	27	29	27	32	31	31	35	27
DH-47	43	46	28	37	37	31	43	70	47	50	55	42	31	46	51	DH-47	36	35	44	37	87	39	38	43	34	49	39	37	29	36	39	DH-47	23	32	31	35	26	32	31	32	30	35	32	25	25	28	29
DH-48	37	45	38	33	36	36	38	37	38	42	42	41	28	37	38	DH-48	42	36	41	36	45	32	37	30	35	45	38	35	36	36	37	DH-48	39	33	36	35	35	35	41	37	37	35	37	30	30	22	29
DH-49	37	63	42	34	50	54	40	53	47	21	37	27	42	52	48	DH-49	32	35	41	44	54	33	33	45	30	56	37	38	29	32	29	DH-49	30	28	42	37	31	26	27	25	27	40	35	33	24	30	32
DH-50	53	77	36	53	34	34	41	47	35	34	53	39	38	61	30	DH-50	46	34	41	55	33	46	37	47	33	50	45	37	41	37	33	DH-50	25	28	28	29	29	34	32	34	39	55	34	29	27	32	31
DH-51	30	31	40	35	33	40	39	33	37	42	35	33	48	32	43	DH-51	38	37	45	43	48	44	34	39	27	45	43	48	30	39	37	DH-51	32	33	33	35	32	36	38	31	34	37	32	39	20	35	40
DH-52	37	37	53	61	57	58	26	39	43	54	48	32	45	39	56	DH-52	68	45	50	38	60	38	40	46	44	66	39	39	49	45	63	DH-52	76	30	31	28	49	32	39	33	37	59	50	28	39	34	34
DH-53	33	44	42	86	38	65	45	53	42	33	51	67	29	36	39	DH-53	69	44	59	50	60	63	43	53	40	61	67	48	48	35	42	DH-53	28	25	30	43	45	48	32	28	31	41	37	30	35	37	32
DH-54	35	33	39	36	42	41	45	35	40	38	37	32	40	38	29	DH-54	43	41	46	40	44	42	40	32	36	33	40	35	45	43	38	DH-54	36	36	26	42	32	34	32	38	33	31	25	34	26	30	29
DH-55	54	46	55	37	30	54	33	37	44	33	32	50	38	39	53	DH-55	69	41	36	30	52	37	49	39	46	39	37	35	47	41	36	DH-55	32	32	34	35	30	31	29	31	30	34	38	31	29	27	32
DH-56	44	34	46	29	39	23	46	39	30	42	34	40	45	32	35	DH-56	58	59	37	34	36	51	37	63	37	43	48	38	38	39	51	DH-56	39	38	36	25	34	36	34	50	30	42	41	35	43	37	37
DH-57	35	41	44	42	65	34	37	48	38	50	41	37	34	39	44	DH-57	37	57	36	39	36	39	53	47	47	38	39	50	38	52	47	DH-57	32	35	36	32	46	30	31	26	35	29	30	30	30	31	36
DH-58	39	31	42	42	38	36	30	37	41	18	41	33	32	38	28	DH-58	38	36	31	40	38	36	37	35	42	37	36	38	44	36	39	DH-58	33	31	32	28	28	35	32	29	28	29	42	31	28	30	28
DH-59	45	40	40	44	45	47	40	36	32	39	36	35	38	37	44	DH-59	53	41	37	49	51	36	36	39	66	41	37	38	41	40	38	DH-59	32	24	21	38	28	34	36	37	29	34	38	42	34	31	33
DH-60	73	44	43	58	45	41	82	41	66	36	47	35	34	78	28	DH-60	40	55	42	41	44	47	36	46	34	36	46	54	41	39	40	DH-60	26	34	32	32	38	30	33	34	28	40	28	35	36	30	41
DH-61	51	39	47	38	48	39	48	43	52	41	35	48	40	46	45	DH-61	50	49	45	31	65	47	45	45	45	46	39	42	45	33	42	DH-61	30	39	29	34	42	37	34	42	35	33	34	40	31	26	28
DH-62	37	37	45	43	16	30	32	45	53	38	37	55	41	43	36	DH-62	33	42	33	40	40	43	34	34	40	37	31	35	38	30	35	DH-62	28	37	25	29	31	29	31	36	33	32	36	29	33	29	33
DH-63	36	70	46	38	31	44	41	40	39	38	39	44	42	39	55	DH-63	65	38	44	43	51	42	37	47	40	37	35	31	37	37	38	DH-63	35	32	27	35	59	36	36	37	28	29	34	34	31	34	37
DH-64	47	34	40	54	64	34	38	37	55	44	36	34	34	59	37	DH-64	72	45	42	44	33	40	50	43	32	42	44	33	38	41	45	DH-64	36	38	37	41	37	32	40	36	32	35	33	30	37	30	44
DH-65	24	47	42	57	44	37	34	35	37	35	29	42	40	48	43	DH-65	30	33	49	32	47	34	38	38	36	31	30	32	32	35	32	DH-65	27	34	31	26	31	25	31	31	29	38	40	31	24	26	23
DH-66	46	56	38	35	49	57	43	27	35	51	50	37	54	38	56	DH-66	49	38	45	33	43	37	38	36	34	52	31	46	57	40	44	DH-66	30	34	36	25	34	32	37	27	30	29	31	29	23	33	29
DH-67	39	43	43	31	40	41	38	40	40	38	44	41	31	43	50	DH-67	41	39	40	38	40	37	34	38	41	42	39	35	35	30	32	DH-67	38	33	37	37	37	38	31	37	38	33	33	24	35	30	31
DH-68	58	54	59	49	67	62	50	42	40	45	45	45	51	53	52	DH-68	36	29	46	55	29	37	32	51	40	37	35	35	42	54	38	DH-68	30	25	27	32	57	31	32	26	53	20	34	30	44	34	36
DH-69	70	39	52	55	52	40	37	60	46	41	42	39	43	59	40	DH-69	36	45	36	42	62	40	42	43	42	35	45	37	37	35	40	DH-69	34	30	32	35	33	31	25	28	33	31	43	36	31	30	36
DH-70	46	40	37	37	48	33	24	38	45	35	50	48	44	40	33	DH-70	33	31	38	41	31	37	27	34	30	33	30	31	26	27	30	DH-70	28	33	27	34	31	32	33	34	31	31	30	29	29	22	36
DH-71	44	55	47	48	47	43	42	39	40	64	45	42	44	56	59	DH-71	47	37	36	39	34	39	38	29	34	33	39	35	35	38	38	DH-71	38	51	35	35	39	36	31	31	35	33	42	35	31	41	31
DH-72	43	37	44	28	47	48	37	50	35	35	71	38	47	36	39	DH-72	36	30	48	32	60	34	29	36	37	63	35	33	33	35	56	DH-72	34	27	59	35	33	31	36	54	34	30	32	34	30	29	57
DH-73	34	35	31	37	36	34	26	33	37	34	29	38	29	32	28	DH-73	38	37	28	35	44	37	35	35	36	38	29	35	36	37	34	DH-73	41	25	29	32	31	31	34	37	36	28	31	31	35	32	35
DH-74	62	32	48	60	34	39	38	40	69	39	25	50	34	38	38	DH-74	46	34	48	42	26	39	29	35	34	35	29	31	34	35	41	DH-74	27	28	30	32	27	27	26	29	28	26	32	27	32	33	26
DH-75	36	31	38	41	43	65	35	39	38	29	37	43	36	40	32	DH-75	36	38	29	35	28	35	46	37	35	55	33	35	41	45	37	DH-75	31	33	37	37	37	38	41	42	31	36	26	37	34	35	28
DH-76	37	47	43	26	33	25	36	33	38	36	28	33	33	35	30	DH-76	23	24	30	36	25	45	35	29	36	35	39	40	40	34	31	DH-76	24	26	38	26	24	32	31	29	28	29	32	22	29	26	27
DH-77	114	43	35	36	46	35	37	101	29	54	37	37	53	73	38	DH-77	32	37	65	42	32	58	37	36	39	45	29	38	51	39	34	DH-77	37	26	56	31	33	26	27	35	60	56	36	39	36	34	61
DH-78	40	30	88	24	52	55	35	32	34	53	55	38	61	29	34	DH-78	32	54	33	39	58	46	40	32	35	41	42	40	74	41	42	DH-78	56	43	35	37	37	39	37	33	39	32	50	30	30	33	34
DH-79	107	51	47	33	42	58	31	41	65	41	41	55	38	47	39	DH-79	48	55	40	59	45	34	52	26	46	42	33	43	43	62	57	DH-79	25	33	29	27	77	30	36	32	33	59	63	32	30	31	33
DH-80	58	53	47	50	31	56	34	48	49	29	48	61	33	34	41	DH-80	27	28	54	52	53	35	27	50	29	57	74	28	51	32	37	DH-80	68	30	37	33	25	33	37	35	39	35	57	34	35	31	35
DH-81	30	37	32	29	36	36	35	39	31	57	36	43	41	30	28	DH-81	38	36	34	29	34	34	34	34	41	37	33	39	29	34	38	DH-81	32	32	27	29	24	37	33	31	28	29	30	33	27	25	31
DH-82	41	42	31	35	40	42	34	34	50	38	43	55	39	37	36	DH-82	38	53	44	34	63	28	37	41	33	61	34	57	37	45	62	DH-82	30	44	33	30	34	27	34	30	34	33	32	30	30	29	32
DH-83	45	64	48	36	80	68	32	34	65	40	42	60	75	33	42	DH-83	46	39	36	62	39	44	43	30	31	60	45	31	32	33	45	DH-83	24	26	33	30	35	31	35	36	31	40	33	34	32	36	24
DH-84	39	40	40	43	53	35	46	48	49	66	54	35	38	43	35	DH-84	45	30	51	34	46	37	45	44	37	42	36	36	34	32	43	DH-84	30	31	30	31	31	31	34	28	30	30	33	32	25	29	30
DH-85	57	45	93	43	37	53	48	63	37	49	34	43	50	30	66	DH-85	39	36	36	39	33	37	33	31	44	34	33	37	35	37	31	DH-85	23	23	25	27	36	24	25	27	29	23	28	21	26	30	28
DH-86	43	44	71	43	36	39	47	49	39	41	45	32	36	37	41	DH-86	33	36	40	53	40	45	37	34	46	45	33	39	30	36	39	DH-86	29	31	25	27	22	35	25	27	23	24	23	29	31	33	29
DH-87	39	38	39	37	42	47	37	32	37	44	42	37	50	46	34	DH-87	36	43	24	31	33	33	25	26	29	28	28	42	21	26	32	DH-87	30	27	24	25	28	33	30	26	31	22	31	30	30	32	30
DH-88	56	40	49	38	73	42	38	42	52	42	38	35	40	44	54	DH-88	33	38	30	31	37	35	34	27	28	36	42	40	36	37	35	DH-88	32	26	26	27	33	30	34	25	36	39	30	35	37	29	40
DH-89	50	36	45	33	38	46	32	43	45	37	56	52	34	35	65	DH-89	35	27	45	22	27	40	37	36	48	28	52	41	37	32	44	DH-89	31	24	30	31	29	33	31	29	23	21	30	31	35	30	31
DH-90	43	35	44	43	48	62	52	29	45	62	55	50	46	45	55	DH-90	33	35	33	36	37	39	31	37	36	33	33	40	26	49	45	DH-90	26	33	34	32	34	33	33	23	30	29	36	35	36	25	30
DH-91	42	27	34	30	26	26	37	36	23	29	42	28	18	52	24	DH-91	48	31	46	36	34	23	37	27	35	25	36	29	30	26	32	DH-91	32	26	25	24	28	31	33	28	34	31	23	33	28	31	30
DH-92	44	71	50	39	40	67	30	42	50	51	39	34	46	35	34	DH-92	34	34	66	49	38	22	27	34	27	46	30	36	28	29	31	DH-92	26	22	22	27	20	29	27	35	29	28	30	26	32	25	25
DH-94	28	27	34	39	30	35	32	35	35	32	42	33	37	34	36	DH-94	28	26	27	26	28	32	26	31	26	26	27	30	32	30	30	DH-94	36	32	30	32	38	29	31	34	29	29	31	31	30	33	25
DH-95	47	30	41	39	54	45	35	43	47	33	46	33	31	30	58	DH-95	49	32	38	36	30	56	32	34	37	33	40	33	38	29	32	DH-95	27	36	35	38	37	36	32	34	35	34	36	31	24	32	34
DH-96	29	41	49	31	30	25	30	41	38	33	31	34	31	34	40	DH-96	32	27	39	29	32	30	32	31	33	25	33	29	34	34	29	DH-96	29	24	28	25	27	27	26	27	27	34	28	31	29	24	26
DH-97	37	63	31	39	34	33	31	40	34	39	41	34	38	38	38	DH-97	32	33	27	38	31	31	39	33	32	28	35	26	27	23	45	DH-97	30	32	30	45	56	31	33	28	51	30	62	25	28	35	36
DH-98	43	35	39	35	41	38	28	24	40	31	55	26	39	29	38	DH-98	29	31	22	33	25	31	30	39	25	21	25	39	27	30	32	DH-98	26	29	28	23	32	24	25	22	23	29	30	25	31	26	29
DH-99	36	35	34	36	31	31	36	45	35	60	31	56	40	39	51	DH-99	37	30	37	36	52	42	35	52	27	33	29	34	33	44	38	DH-99	27	31	30	30	25	48	30	28	29	36	23	31	33	33	67
DH-100	30	35	36	25	40	40	39	34	29	30	33	37	35	32	35	DH-100	41	31	32	33	29	30	29	33	34	26	35	32	21	27	37	DH-100	28	27	21	30	26	38	29	32	31	24	31	29	29	34	24
DH-101	72	59	39	33	64	38	43	64	42	45	41	74	45	34	34	DH-101	32	35	38	62	25	57	36	27	37	39	40	42	30	38	29	DH-101	31	32	31	31	36	23	35	35	34	32	30	29	30	33	32
DH-102	43	38	43	32	30	35	40	36	33	37	46	38	37	39	39	DH-102	33	20	31	23	27	31	37	32	43	39	28	22	28	25	26	DH-102	34	37	34	33	29	35	35	34	36	28	28	32	30	32	33
DH-103	40	34	35	35	46	46	28	46	39	34	33	46	34	36	41	DH-103	32	33	33	29	29	31	32	38	29	35	33	37	31	32	30	DH-103	24	28	35	33	30	37	32	31	34	26	27	31	32	33	37
DH-104	36	42	36	43	43	34	40	41	44	46	41	39	36	35	45	DH-104	41	44	47	40	42	37	35	43	45	33	38	59	40	43	48	DH-104	29	34	34	34	27	26	34	29	30	35	33	43	43	32	25
DH-105	59	41	45	50	38	42	32	42	57	33	35	42	56	42	60	DH-105	46	53	40	33	31	26	42	45	51	33	39	39	41	35	55	DH-105	31	25	29	47	31	27	33	29	30	53	37	29	20	39	28
DH-106	34	35	42	43	38	42	41	41	34	51	29	49	37	62	40	DH-106	29	27	27	30	33	34	28	39	39	27	31	29	28	27	28	DH-106	23	24	21	20	25	24	27	36	27	28	29	30	33	30	35
DH-107	41	34	30	32	31	41	35	35	34	37	49	40	42	40	26	DH-107	33	31	29	27	30	27	25	29	35	30	25	33	33	30	30	DH-107	30	25	29	30	23	34	29	26	29	28	28	23	30	27	33
DH-108	37	36	42	34	42	31	46	29	52	42	35	33	43	32	39	DH-108	38	37	41	49	35	52	38	42	35	40	33	41	40	30	42	DH-108	15	30	30	29	26	35	29	30	32	29	29	30	35	34	49
DH-109	49	36	33	38	35	42	50	39	39	51	51	54	44	27	35	DH-109	47	41	29	63	35	42	60	42	41	38	41	45	32	41	44	DH-109	37	29	24	25	25	35	31	29	25	32	34	24	30	27	27
DH-110	45	51	42	51	54	45	64	39	42	54	50	49	45	50	66	DH-110	53	29	45	25	29	53	34	44	31	28	29	38	54	39	31	DH-110	42	33	31	31	36	27	31	32	30	66	29	32	32	37	43
DH-111	61	37	45	48	53	42	45	36	41	49	33	36	32	46	37	DH-111	27	37	40	35	58	35	35	43	36	29	40	27	43	35	47	DH-111	27	28	34	40	25	32	33	50	25	17	24	29	36	21	51
DH-112	35	45	52	39	37	62	39	41	47	55	38	35	52	42	40	DH-112	42	51	31	33	37	39	34	30	30	49	40	30	41	34	39	DH-112	40	35	32	29	32	42	28	29	33	35	33	32	31	34	26
DH-113	42	31	35	40	37	42	40	37	29	36	47	29	28	38	47	DH-113	33	36	31	34	34	38	37	35	38	27	35	36	31	27	29	DH-113	24	37	26	35	28	36	39	32	38	30	30	35	33	29	35
DH-114	37	35	37	55	41	29	31	44	34	35	34	37	43	37	43	DH-114	35	37	41	38	52	35	35	36	31	34	34	37	38	39	34	DH-114	33	33	29	32	37	36	27	28	32	33	25	30	35	34	23
DH-116	41	30	32	43	49	31	34	34	42	45	39	39	35	35	40	DH-116	39	42	32	36	35	29	23	28	26	30	31	29	29	38	26	DH-116	37	29	29	35	32	28	30	31	31	33	27	30	26	26	26
DH-117	46	37	37	52	39	42	63	55	29	51	50	38	37	41	46	DH-117	38	34	32	39	31	34	38	35	33	42	39	51	41	35	37	DH-117	39	37	39	36	35	35	32	26	35	45	36	34	31	44	29
DH-118	35	43	41	31	36	41	38	40	35	41	40	41	32	32	50	DH-118	29	35	41	32	37	31	35	30	32	39	37	23	35	28	36	DH-118	30	32	28	30	33	34	34	32	35	27	37	27	34	30	25
DH-119	41	42	36	31	32	37	63	31	32	35	40	33	33	31	29	DH-119	42	37	38	45	35	30	35	36	37	37	41	38	36	45	40	DH-119	29	37	29	36	35	32	33	31	30	33	34	34	29	33	37
DH-120	46	50	52	56	33	48	42	42	39	43	40	45	37	46	40	DH-120	38	40	44	38	56	34	48	39	40	40	42	28	46	35	37	DH-120	30	28	33	40	34	33	37	35	32	36	36	36	29	34	35
DH-121	42	43	36	37	40	31	33	30	41	43	39	46	36	36	43	DH-121	39	44	38	30	34	34	30	33	34	36	37	40	41	41	34	DH-121	32	28	28	37	27	32	37	27	37	39	33	29	40	26	35
DH-122	35	41	38	37	35	45	32	35	42	38	40	32	37	46	35	DH-122	43	38	35	37	35	29	36	36	40	46	30	36	34	40	40	DH-122	36	30	31	32	22	26	28	25	28	24	32	31	30	32	26
DH-123	38	37	45	31	39	40	44	32	26	34	33	35	37	36	42	DH-123	39	27	42	36	38	27	27	41	36	28	30	39	35	38	39	DH-123	33	32	37	38	35	41	31	26	38	25	30	31	25	35	27
DH-125	29	32	45	32	28	37	32	36	46	29	43	38	41	31	51	DH-125	36	38	54	42	43	55	46	31	54	43	50	50	37	35	46	DH-125	54	45	36	31	28	60	35	32	32	41	40	37	46	49	30
DH-126	31	35	38	33	32	40	32	34	34	35	44	41	42	30	36	DH-126	35	32	32	28	27	44	31	35	33	43	34	26	37	33	43	DH-126	35	38	31	38	29	30	31	29	30	34	33	37	33	30	36
DH-127	37	46	32	41	49	41	51	46	30	40	48	40	44	49	45	DH-127	44	38	40	53	44	48	45	43	45	38	48	31	51	36	38	DH-127	38	36	31	33	34	49	39	39	31	29	37	35	51	31	31
DH-128	43	27	33	39	35	37	31	37	40	35	39	34	33	33	39	DH-128	35	35	46	53	42	40	39	39	41	44	43	41	41	39	32	DH-128	34	32	38	38	36	28	33	37	35	36	32	35	40	35	24
DH-129	46	40	51	51	40	39	54	38	48	43	45	42	33	36	40	DH-129	33	55	44	33	64	58	37	30	42	33	31	53	36	57	42	DH-129	22	24	28	31	61	37	37	31	32	45	32	30	72	31	30
DH-130	61	58	38	54	44	45	64	46	71	49	44	41	87	54	53	DH-130	51	38	48	43	67	25	26	30	47	58	43	39	43	29	54	DH-130	28	36	28	35	61	34	37	39	39	56	26	34	31	38	56
DH-131	52	91	29	61	65	50	68	46	67	45	56	40	43	60	40	DH-131	54	49	58	40	27	30	35	48	55	37	41	45	38	43	39	DH-131	29	40	32	31	59	42	34	24	64	29	31	31	43	25	29
DH-132	31	45	34	36	41	34	36	32	40	39	42	35	34	38	38	DH-132	33	32	37	32	37	39	27	30	33	41	27	33	32	37	39	DH-132	31	31	31	31	25	28	34	30	27	24	29	22	27	26	25
DH-133	36	37	42	33	41	49	41	40	48	30	41	41	44	44	39	DH-133	44	34	34	36	39	37	38	37	33	37	28	40	20	35	36	DH-133	32	29	34	33	34	31	30	23	26	28	32	32	32	28	30
DH-134	29	45	30	34	35	32	28	25	38	27	29	31	18	29	31	DH-134	37	31	29	39	26	32	33	26	28	45	34	19	27	38	37	DH-134	26	30	31	26	33	31	31	28	39	33	26	26	35	35	29
DH-135	45	39	43	40	47	38	34	38	35	55	37	53	32	36	39	DH-135	44	40	40	38	43	42	39	37	37	43	41	32	33	47	39	DH-135	33	30	35	31	27	24	35	32	31	40	37	29	33	38	32
DH-136	37	44	42	40	36	33	34	38	41	45	38	22	28	44	43	DH-136	30	37	37	41	37	39	31	24	36	31	33	39	26	28	34	DH-136	31	31	20	25	32	32	36	29	32	37	34	28	23	36	37
DH-137	50	38	45	46	56	43	29	34	36	40	45	36	43	36	41	DH-137	35	35	33	37	40	40	31	30	37	50	45	28	48	40	26	DH-137	29	34	32	37	33	36	29	37	34	32	35	36	41	30	33
DH-138	41	37	32	40	38	31	38	44	37	45	35	34	46	39	43	DH-138	38	56	38	44	33	38	43	33	31	30	44	36	35	26	35	DH-138	30	32	27	33	59	30	33	32	25	51	26	23	26	66	24
DH-139	54	23	41	39	37	58	26	28	37	42	40	39	58	37	47	DH-139	36	29	47	29	30	31	34	29	54	30	35	30	50	27	36	DH-139	29	23	33	28	27	30	21	30	27	28	28	25	32	26	32
DH-140	41	35	35	36	55	41	49	33	39	41	31	32	39	32	43	DH-140	33	30	39	46	61	64	33	45	32	33	46	31	70	26	28	DH-140	26	29	29	30	77	42	33	25	30	64	62	41	35	25	28
DH-141	63	54	31	34	50	36	62	40	70	26	43	46	47	74	44	DH-141	29	29	30	29	35	35	37	39	35	38	30	38	38	33	35	DH-141	27	29	27	28	27	32	31	27	30	30	27	29	30	25	31
DH-142	50	45	41	28	26	38	34	33	47	41	35	39	39	42	43	DH-142	36	45	37	33	30	41	54	35	40	40	42	29	55	33	33	DH-142	33	30	32	35	54	37	34	33	31	56	37	37	63	30	37
DH-143	31	37	37	39	54	44	35	32	45	36	44	33	42	30	34	DH-143	28	32	46	37	41	35	36	39	31	35	38	34	39	36	39	DH-143	34	51	38	35	37	26	36	37	34	34	39	31	33	30	27
DH-144	61	31	36	36	51	29	49	33	32	50	36	38	37	46	51	DH-144	53	33	28	33	41	39	43	43	34	42	44	31	35	37	37	DH-144	31	34	37	38	34	29	31	33	33	36	34	29	36	28	31
DH-145	46	41	39	41	52	36	37	41	56	43	31	52	39	31	39	DH-145	42	65	37	40	35	69	41	37	51	43	33	35	37	43	38	DH-145	34	64	26	31	28	47	41	33	29	38	26	31	38	32	68
DH-146	34	33	33	37	32	37	41	36	52	36	39	48	30	53	29	DH-146	36	37	27	37	44	35	39	30	30	54	34	29	45	32	28	DH-146	29	27	23	33	31	30	26	31	27	30	34	36	33	33	26
DH-147	31	43	42	41	47	37	39	47	38	39	42	43	34	38	42	DH-147	36	27	57	36	38	39	37	24	33	39	35	32	32	39	34	DH-147	34	33	34	34	29	38	30	35	30	42	38	37	29	28	33
DH-148	47	40	42	37	49	45	36	39	36	38	51	36	38	40	41	DH-148	43	36	38	34	37	34	29	32	33	38	37	34	38	39	40	DH-148	38	29	26	33	33	36	26	37	30	40	32	32	34	29	31
DH-149	50	35	32	41	40	35	56	39	30	48	49	39	37	50	48	DH-149	35	48	42	32	31	34	38	28	29	38	42	39	46	32	32	DH-149	31	37	33	38	38	30	30	33	28	43	36	36	35	34	37
DH-150	37	38	45	37	37	37	27	32	36	43	34	38	31	41	33	DH-150	47	38	37	39	35	33	31	48	35	39	34	34	35	39	39	DH-150	36	38	34	33	45	26	28	24	28	30	29	28	25	30	35
DH-151	65	35	44	29	39	34	61	32	46	32	32	42	53	45	43	DH-151	30	27	37	30	34	35	40	36	25	39	38	27	27	32	25	DH-151	29	26	17	23	17	23	29	31	24	26	23	29	22	20	19
DH-152	34	37	37	40	35	39	41	32	30	45	32	31	42	32	32	DH-152	29	32	33	35	30	41	36	27	34	38	32	35	27	40	33	DH-152	28	25	33	31	37	29	30	33	26	31	29	31	26	26	31
DH-153	38	50	42	50	35	27	29	36	35	42	31	31	46	38	28	DH-153	45	33	47	38	30	34	30	35	30	29	32	30	29	36	36	DH-153	30	28	31	38	30	29	26	36	34	30	25	30	33	29	27
DH-154	39	35	39	34	56	44	45	35	40	44	48	41	52	39	47	DH-154	47	36	33	33	38	35	38	48	34	29	37	37	36	38	47	DH-154	54	32	31	34	29	28	30	29	35	33	33	33	33	35	42
DH-155	40	34	38	48	40	39	35	46	43	36	41	43	37	37	55	DH-155	38	32	33	28	29	39	33	35	32	31	28	29	32	25	31	DH-155	26	23	28	29	28	43	30	35	28	23	23	30	18	27	29
DH-156	32	35	29	41	24	34	34	27	29	36	34	35	38	33	24	DH-156	26	28	25	31	48	30	29	26	36	37	29	35	37	36	32	DH-156	28	29	28	24	29	38	27	31	27	30	34	33	27	32	29

## Sheet: 水地表皮毛长度
灌浆前期-DH群体-水地-旗叶叶尖部-表皮毛长度um																															灌浆前期-DH群体-水地-旗叶叶中部-表皮毛长度um
	叶边缘										叶中间										叶脉边											叶边缘										叶中间
	重复1	重复2	重复3	重复4	重复5	重复6	重复7	重复8	重复9	重复10	重复1	重复2	重复3	重复4	重复5	重复6	重复7	重复8	重复9	重复10	重复1	重复2	重复3	重复4	重复5	重复6	重复7	重复8	重复9	重复10		重复1	重复2	重复3	重复4	重复5	重复6	重复7	重复8	重复9	重复10	重复1	重复2	重复3	重复4	重复5	重复6	重复7	重复8
DH-1	83	42	42	57	40	45	51	38	40	70	86	50	57	39	48	60	44	60	79	38	78	47	70	31	33	34	49	28	42	58	DH-1	35	35	28	50	42	27	38	43	30	43	61	66	38	35	37	34	35	52
DH-3	21	37	34	28	53	31	42	40	54	35	58	23	20	24	30	36	24	20	45	37	38	40	27	28	33	34	38	33	37	28	DH-3	50	41	47	42	43	31	60	32	33	31	37	34	39	35	32	37	40	38
DH-4	35	31	32	27	46	23	31	31	32	29	37	37	30	29	26	33	27	36	27	38	40	31	36	34	32	30	32	37	34	29	DH-4	30	65	34	29	40	43	29	25	29	30	26	34	31	29	34	36	36	35
DH-6	34	38	35	58	29	32	49	33	43	40	23	40	41	36	37	40	40	33	32	45	51	27	42	35	33	37	40	29	36	38	DH-6	30	39	29	38	45	37	33	42	40	57	154	21	24	38	43	37	26	53
DH-7	29	23	20	32	29	34	37	36	38	37	32	38	29	33	37	34	37	38	33	34	35	40	37	41	38	33	37	31	32	32	DH-7	40	36	37	34	38	33	33	33	42	49	37	23	29	37	38	35	40	28
DH-8	35	38	32	34	71	35	33	34	36	32	47	43	28	42	36	34	31	39	36	43	33	45	38	27	29	42	36	46	43	31	DH-8	38	43	36	57	28	34	31	33	23	30	37	23	45	34	42	30	35	40
DH-9	48	32	30	39	33	42	32	37	44	53	35	48	34	33	37	38	37	37	33	47	35	43	30	37	74	32	35	54	32	34	DH-9	35	32	26	30	23	35	35	32	35	33	30	34	31	29	23	35	33	29
DH-10	37	36	32	42	37	41	35	39	41	42	37	30	44	23	36	39	35	31	39	32	39	30	43	32	43	35	32	42	37	38	DH-10	33	31	31	29	33	34	33	34	31	31	36	34	34	33	36	28	30	27
DH-11	46	35	38	35	33	34	29	34	36	38	38	34	34	36	29	52	50	48	35	35	39	31	39	35	29	32	35	30	34	38	DH-11	39	51	31	32	33	48	30	36	33	47	30	36	25	29	34	41	34	25
DH-12	28	40	42	40	33	41	43	43	49	31	46	31	41	40	27	27	30	29	36	37	38	40	31	41	41	36	40	37	45	39	DH-12	35	29	43	51	69	48	46	42	39	45	44	47	37	43	43	49	41	44
DH-13	41	40	31	37	37	39	62	29	40	34	36	39	34	41	26	37	38	20	35	39	38	46	48	25	26	41	34	30	46	28	DH-13	39	40	37	32	37	40	38	34	39	35	47	34	37	30	48	33	37	51
DH-14	36	63	39	35	32	37	33	45	33	39	24	24	48	30	36	59	36	35	46	28	38	45	34	42	39	35	28	32	35	32	DH-14	59	29	43	33	37	55	65	28	30	75	42	32	41	46	46	48	41	56
DH-15	39	31	31	36	33	32	33	34	43	53	42	43	41	35	35	37	37	35	44	42	53	31	35	34	22	45	32	34	52	30	DH-15	41	43	34	43	61	35	43	33	40	36	26	39	36	46	24	36	34	27
DH-16	33	45	42	38	39	54	40	31	39	33	56	28	50	40	27	50	24	37	41	53	30	47	43	42	43	36	34	41	32	42	DH-16	46	49	42	53	63	48	26	42	37	41	38	38	40	32	30	31	36	36
DH-17	36	49	44	26	40	40	56	27	56	34	45	55	37	38	40	40	33	104	31	34	34	38	45	40	33	39	59	34	33	36	DH-17	40	29	31	41	39	38	32	34	37	29	31	38	34	38	39	62	48	49
DH-18	36	33	32	36	46	43	30	39	54	42	49	97	34	34	37	33	39	42	31	29	43	48	30	40	37	31	33	30	39	78	DH-18	20	38	35	44	35	36	37	35	31	27	29	43	24	22	61	49	32	31
DH-19	35	37	49	36	46	35	39	42	43	71	37	59	30	33	29	29	34	34	48	34	36	52	31	48	37	38	43	39	30	30	DH-19	39	41	32	47	35	35	34	37	38	35	38	42	38	24	35	38	37	38
DH-20	47	40	34	35	28	36	32	45	40	36	50	37	36	37	44	35	39	38	32	37	37	39	45	28	41	34	41	33	40	35	DH-20	50	52	45	44	39	42	44	42	40	38	31	34	32	35	30	28	32	36
DH-21	84	33	33	45	41	59	40	38	46	54	40	49	35	36	36	38	36	60	35	38	32	29	48	36	35	40	58	34	45	38	DH-21	36	36	42	36	29	29	34	39	39	37	39	25	32	39	34	41	33	39
DH-22	38	57	27	35	53	36	36	36	36	89	79	54	30	45	29	70	33	35	33	65	37	30	67	41	41	26	35	54	53	88	DH-22	33	34	47	38	46	49	32	41	34	36	32	33	30	31	39	41	45	59
DH-23	32	54	36	29	31	55	29	34	34	94	65	47	36	34	36	53	47	36	47	63	42	36	41	36	38	35	32	36	32	59	DH-23	71	52	37	36	43	40	46	41	29	39	28	35	48	38	36	34	45	36
DH-26	37	30	42	39	35	51	39	38	50	34	47	34	35	37	28	40	39	33	37	33	37	31	38	35	32	39	31	35	43	40	DH-26	34	41	38	28	41	22	28	27	27	44	31	25	34	30	34	31	42	36
DH-28	42	63	34	45	42	37	39	46	38	34	33	45	34	38	35	31	38	38	44	51	35	39	40	34	34	31	29	36	29	31	DH-28	37	28	37	41	51	64	40	39	30	39	51	44	42	35	42	39	36	52
DH-29	39	52	32	35	31	40	36	33	38	34	38	28	35	36	30	41	57	32	34	38	34	37	43	31	36	37	38	39	35	27	DH-29	32	36	31	38	35	33	34	54	33	36	32	36	35	27	35	35	34	35
DH-30	34	40	35	32	57	39	38	37	33	38	34	44	39	65	33	34	39	44	29	35	27	36	43	50	32	38	48	43	42	39	DH-30	49	43	44	41	50	38	40	43	43	41	40	36	40	44	36	39	47	43
DH-31	52	36	37	42	72	38	37	51	41	42	40	47	32	33	38	41	59	43	35	41	33	33	38	38	69	30	35	33	33	33	DH-31	30	39	45	44	64	37	43	40	39	45	31	40	41	37	36	40	34	43
DH-32	56	40	35	59	30	49	35	33	32	89	30	36	46	29	54	34	36	50	32	30	26	27	50	38	30	30	46	37	36	30	DH-32	35	35	35	28	37	54	43	53	36	36	37	53	28	40	38	30	62	37
DH-33	43	28	40	38	56	32	52	32	42	36	39	32	45	38	38	35	49	29	28	50	38	33	34	33	40	34	30	49	34	38	DH-33	44	37	37	39	36	38	35	50	42	37	40	35	37	32	40	37	31	33
DH-34	43	28	33	34	34	39	36	41	34	37	37	25	26	27	38	38	33	33	43	32	33	38	39	34	20	25	47	33	36	45	DH-34	29	30	45	29	32	50	30	37	34	57	36	33	45	30	36	44	36	33
DH-35	51	34	42	33	34	53	34	32	37	34	33	36	38	34	35	27	42	32	37	25	35	36	39	36	31	30	44	34	37	34	DH-35	43	35	34	49	30	37	42	35	41	40	30	40	35	37	38	43	40	32
DH-36	32	34	34	44	33	32	33	45	31	40	47	32	31	32	29	63	31	26	26	35	34	32	28	48	35	33	36	35	36	40	DH-36	45	36	42	31	44	47	39	46	59	44	27	25	41	27	41	26	41	46
DH-38	51	45	64	50	57	43	54	35	43	48	34	48	37	26	101	39	33	53	62	48	60	41	43	36	36	35	63	37	46	42	DH-38	37	37	39	72	43	34	36	39	39	37	38	29	37	19	26	26	31	39
DH-42	40	37	27	23	32	71	32	39	53	23	37	33	36	39	53	32	35	37	31	35	37	46	38	38	50	38	57	33	38	35	DH-42	28	32	52	34	45	32	30	37	34	33	37	37	34	34	29	33	38	29
DH-45	31	32	43	34	44	28	33	39	37	25	42	37	33	50	34	38	37	32	35	35	24	32	43	39	32	30	33	32	37	49	DH-45	33	27	30	34	40	41	35	31	41	38	29	32	29	42	26	34	39	35
DH-46	54	37	30	29	69	33	43	31	35	41	41	36	36	44	39	38	35	45	28	34	32	29	25	49	47	48	44	66	28	35	DH-46	29	37	38	30	37	33	40	27	42	32	32	31	34	36	37	34	33	33
DH-47	68	48	38	25	30	72	31	37	49	89	39	35	41	55	31	43	36	59	39	29	63	35	46	28	45	30	45	38	38	32	DH-47	38	43	38	40	59	31	28	34	55	30	30	38	34	34	26	34	45	36
DH-48	43	26	28	39	31	62	30	39	45	42	25	52	29	41	27	29	36	29	28	31	20	30	33	34	40	36	29	33	30	42	DH-48	31	31	35	28	30	31	31	32	32	29	28	32	32	33	28	40	29	43
DH-50	38	39	42	31	66	37	36	41	47	34	50	35	43	36	35	46	28	37	29	40	38	29	23	45	51	35	35	25	47	32	DH-50	40	36	37	33	36	39	46	37	36	42	39	47	31	39	36	42	38	48
DH-51	56	34	46	30	36	32	49	35	40	37	31	37	30	29	36	35	21	29	30	26	43	36	44	41	28	33	36	34	43	36	DH-51	32	32	47	38	38	44	44	48	34	35	37	32	33	43	36	35	34	39
DH-52	47	32	42	61	36	63	38	37	34	33	50	36	39	43	39	34	40	37	35	52	55	26	40	65	38	35	45	34	53	29	DH-52	41	40	53	96	33	30	34	75	27	35	37	42	52	26	34	40	64	47
DH-53	40	50	38	33	35	62	42	27	27	50	33	38	63	28	30	68	23	41	59	39	36	36	41	38	68	32	35	49	36	31	DH-53	60	31	36	33	36	35	49	47	35	41	33	36	42	38	53	32	39	34
DH-54	32	29	30	32	29	31	29	31	30	38	34	27	35	39	26	36	37	38	33	34	36	40	29	36	34	35	27	31	31	34	DH-54	35	39	37	33	33	34	33	32	28	32	42	35	46	29	34	33	34	30
DH-55	38	53	34	30	31	39	34	39	30	34	29	37	50	25	27	31	53	27	30	61	26	37	51	25	28	52	29	21	29	53	DH-55	36	28	38	35	36	37	36	64	48	66	30	31	30	35	33	36	43	34
DH-56	44	33	30	24	36	29	32	29	33	39	31	36	35	35	34	36	40	36	36	33	41	35	36	34	24	33	25	28	29	34	DH-56	36	39	37	29	28	35	30	31	37	34	38	22	29	34	31	34	38	38
DH-57	33	30	45	39	39	52	44	35	41	37	43	43	32	29	45	40	63	45	47	45	52	32	37	32	23	31	53	37	39	40	DH-57	29	23	31	26	31	66	34	43	41	17	31	30	37	36	35	30	38	31
DH-58	29	33	34	47	36	37	37	39	35	36	40	36	38	27	37	29	50	38	37	47	45	30	38	33	39	37	32	29	32	43	DH-58	38	40	41	41	34	38	39	37	32	35	42	38	39	38	33	29	37	36
DH-59	43	31	34	34	30	39	34	35	27	69	33	39	47	35	28	38	34	28	56	46	43	43	36	38	39	34	36	50	35	37	DH-59	33	36	82	35	38	56	43	56	52	36	32	36	36	56	40	43	34	37
DH-61	21	48	27	25	53	32	57	54	34	28	30	40	33	27	40	50	32	26	34	41	42	33	34	39	36	29	33	36	65	39	DH-61	31	27	34	34	28	32	29	35	45	28	27	34	28	20	35	33	39	31
DH-62	35	35	25	30	45	37	28	37	37	35	38	34	36	33	36	29	37	33	28	34	28	29	44	29	29	39	39	34	39	37	DH-62	28	33	36	42	38	59	31	33	34	51	49	29	34	24	38	24	26	32
DH-63	56	24	32	49	26	44	77	44	37	31	35	36	39	38	31	69	49	39	56	34	47	28	36	33	35	45	33	60	32	36	DH-63	40	54	40	30	36	38	30	26	36	35	35	39	25	29	26	33	37	37
DH-64	26	62	27	41	35	30	55	29	28	30	45	31	28	60	28	39	38	23	66	29	44	26	31	25	35	57	38	28	42	37	DH-64	33	35	35	36	27	41	37	29	34	39	35	35	37	40	29	29	29	35
DH-66	37	36	35	31	33	37	34	31	41	37	34	33	38	36	39	37	35	41	31	37	45	32	39	35	33	36	30	43	27	53	DH-66	36	37	38	31	33	44	39	42	39	46	32	40	36	38	33	31	38	40
DH-67	35	33	31	23	40	34	34	28	20	32	38	30	40	30	39	28	35	41	31	37	41	40	33	50	33	37	36	33	34	36	DH-67	39	40	38	36	37	37	38	35	30	38	35	35	35	42	37	35	29	40
DH-69	35	38	37	41	44	33	31	35	38	35	35	37	31	30	31	28	38	33	46	31	33	29	37	27	44	35	47	36	46	42	DH-69	29	23	31	20	28	31	35	37	32	30	36	33	40	30	47	37	30	33
DH-70	51	49	31	30	35	31	35	35	22	30	34	38	35	51	22	31	63	37	48	30	36	37	49	39	39	45	34	38	33	36	DH-70	36	37	40	39	40	28	31	38	35	37	33	28	34	34	34	27	29	33
DH-71	72	36	40	34	39	37	44	35	35	39	39	57	47	41	33	34	65	39	41	46	42	41	44	45	39	45	45	37	39	39	DH-71	38	37	34	38	44	41	39	34	41	57	38	38	30	36	41	41	33	42
DH-72	34	53	31	43	27	26	69	21	40	32	30	33	78	37	29	32	75	28	28	45	31	41	60	28	33	47	28	31	49	33	DH-72	29	35	32	35	30	30	56	59	22	52	30	66	30	36	30	44	32	32
DH-73	32	38	28	32	29	33	34	35	31	33	29	32	29	30	38	34	35	31	31	40	26	29	24	30	33	27	31	29	26	27	DH-73	38	36	32	28	35	33	32	33	30	36	40	31	30	32	30	37	38	37
DH-74	31	80	34	46	53	29	36	31	54	33	48	29	50	35	43	33	62	28	32	35	56	35	27	35	43	35	40	68	28	33	DH-74	32	33	48	38	32	38	29	40			41	29	30	31	31	36	29	28
DH-75	36	31	35	32	37	65	43	36	48	50	57	35	42	36	35	26	34	38	43	32	37	37	35	36	33	31	36	36	35	27	DH-75	34	39	33	30	23	28	29	31	56	41	33	35	27	31	34	36	39	41
DH-76	38	44	39	32	53	29	32	30	30	32	31	34	45	34	28	32	35	31	34	39	28	46	29	32	34	36	37	25	34	48	DH-76	30	32	48	33	38	29	30	33	49	32	31	34	36	32	24	45	27	32
DH-77	29	37	51	29	31	37	38	34	43	21	29	38	32	29	30	72	31	32	37	36	30	36	32	63	33	30	24	35	34	61	DH-77	33	37	36	30	35	36	39	52	30	29	30	33	35	28	61	38	41	37
DH-78	33	29	45	61	34	35	29	34	34	53	53	36	26	52	65	33	44	31	35	36	48	29	41	31	39	26	30	57	34	35	DH-78	33	33	34	30	30	36	38	46	27	64	31	32	33	34	34	37	29	37
DH-79	44	33	29	40	51	30	46	30	52	54	29	48	40	32	43	27	36	40	36	48	24	34	34	49	51	27	24	49	35	30	DH-79	31	33	29	39	32	42	31	32	34	53	42	35	34	31	51	36	29	26
DH-80	37	31	55	31	32	31	43	27	30	30	30	38	31	33	41	80	39	29	36	59	40	46	34	29	28	32	52	40	45	34	DH-80	30	40	34	56	42	25	40	46	34	42	62	29	27	35	65	32	32	31
DH-82	53	38	34	40	37	39	31	56	50	35	31	24	59	43	42	33	35	35	30	36	58	41	34	41	37	28	43	41	39	41	DH-82	58	37	40	59	39	43	36	33	34	45	23	47	43	35	33	19	70	30
DH-83	40	43	33	35	40	35	35	38	28	37	51	30	42	36	37	39	19	37	42	36	36	42	33	40	38	36	42	41	38	43	DH-83	38	40	37	37	35	34	33	44	31	33	34	42	35	36	28	34	36	41
DH-84	45	34	50	34	46	34	45	38	39	42	32	39	45	35	46	42	35	41	46	39	41	47	43	31	35	49	38	48	23	43	DH-84	30	39	37	41	41	42	35	35	60	55	51	33	40	28	24	44	26	31
DH-85	30	38	51	38	43	29	37	30	63	39	32	51	27	49	27	36	44	37	48	45	43	37	50	43	37	28	50	34	45	32	DH-85	32	26	45	28	30	37	40	32	38	26	33	30	30	36	34	41	61	31
DH-86	43	31	28	42	38	51	41	39	28	37	38	30	34	37	39	28	29	41	28	37	24	31	33	34	33	31	27	31	35	34	DH-86	39	35	42	31	33	40	28	38	32	41	42	44	37	35	29	42	42	43
DH-88	44	47	31	37	33	36	41	37	39	32	33	28	53	38	30	54	33	37	57	30	39	43	32	39	45	34	61	46	36	38	DH-88	45	39	38	28	33	42	36	38	38	32	35	31	38	30	47	40	23	31
DH-89	47	41	34	48	36	33	38	25	37	65	34	25	52	27	35	34	46	36	50	30	28	60	26	31	49	66	33	35	48	30	DH-89	33	33	38	32	24	23	33	27	28	32	37	42	37	41	27	34	42	54
DH-90	59	40	30	32	46	42	53	42	28	52	38	35	33	38	38	60	34	45	38	32	55	40	52	32	34	49	38	35	37	43	DH-90	37	42	56	40	45	45	70	31	44	48	41	39	49	66	47	48	44	28
DH-92	38	39	32	65	29	33	42	35	65	34	51	32	51	43	34	48	79	41	33	27	31	41	52	40	34	49	35	38	40	61	DH-92	29	29	36	36	33	28	58	29	64	68	43	33	42	34	46	31	40	40
DH-94	32	39	27	29	33	34	35	37	37	29	44	34	36	29	30	31	43	24	37	31	33	39	32	35	35	37	28	36	28	27	DH-94	32	30	30	36	30	23	33	31	34	44	41	42	36	41	38	34	36	30
DH-95	39	39	26	46	29	58	28	18	25	36	32	39	31	66	35	27	35	34	32	30	59	36	31	43	30	23	33	30	49	36	DH-95	38	34	30	37	26	46	32	32	32	31	43	39	37	36	24	29	32	38
DH-96	47	42	27	23	33	50	32	37	25	39	31	52	40	31	31	21	42	23	32	43	33	26	57	33	29	49	37	30	27	32	DH-96	31	53	50	30	45	34	51	52	29	30	50	42	37	38	34	35	40	37
DH-98	41	42	57	47	45	42	54	45	56	39	49	54	55	55	42	47	39	36	42	37	35	52	42	40	52	37	74	40	50	38	DH-98	27	76	64	48	31	39	44	40	37	54	39	35	38	42	43	47	29	48
DH-99	44	32	32	57	35	35	71	36	63	53	61	30	29	51	34	43	37	47	38	37	42	27	54	38	42	59	42	37	33	58	DH-99	31	33	36	32	43	28	40	35	34	41	32	62	35	34	45	34	36	46
DH-100	31	32	27	26	39	29	32	35	35	28	34	35	30	37	32	33	33	32	28	29	29	37	27	30	31	31	31	32	33	36	DH-100	30	25	27	24	24	25	24	29	17	26	38	38	33	29	31	32	35	28
DH-101	73	48	29	26	29	39	36	26	34	55	66	39	26	39	49	25	29	38	31	33	89	49	36	36	35	69	38	28	28	40	DH-101	28	37	37	35	30	30	33	66	63	34	40	35	26	35	35	33	19	35
DH-102	38	37	36	38	39	35	34	35	28	34	32	34	36	36	31	31	30	33	39	35	33	29	31	37	33	35	31	34	38	35	DH-102	24	27	32	33	59	28	40	31	21	50	22	22	30	34	42	36	35	32
DH-103	55	41	25	32	33	32	34	37	38	32	38	45	36	33	52	34	32	54	33	60	43	45	35	39	36	34	35	30	47	22	DH-103	33	36	36	26	51	28	45	29	28	29	36	39	21	27	29	25	40	33
DH-104	75	52	40	36	56	37	40	35	42	47	66	61	35	34	61	29	49	37	46	42	29	50	65	35	48	30	43	48	55	47	DH-104	40	41	40	34	41	41	39	36	42	45	39	30	29	37	39	27	31	26
DH-105	43	41	30	47	34	26	82	46	34	89	47	31	62	31	47	31	57	39	45	78	61	31	48	58	43	26	64	30	53	50	DH-105	64	53	67	41	28	34	37	44	35	39	48	49	36	38	44	30	22	45
DH-107	50	29	30	33	39	49	39	36	38	60	38	37	38	35	33	37	37	30	31	55	46	41	29	35	33	32	33	40	33	37	DH-107	28	36	34	37	51	33	40	30	49	24	35	41	33	38	37	41	31	35
DH-108	48	43	37	41	38	26	33	35	32	30	37	43	37	33	42	37	37	36	37	35	50	36	37	39	25	35	34	37	25	37	DH-108	51	48	45	31	38	54	37	34	49	37	38	33	34	36	38	35	33	37
DH-109	33	31	31	27	25	46	27	29	52	44	41	31	34	35	37	38	41	29	32	37	29	31	38	32	40	41	36	34	38	50	DH-109	26	27	53	31	33	32	35	37	36	35	39	34	35	34	36	33	37	34
DH-110	33	33	51	33	93	41	32	37	42	112	46	31	29	34	28	41	50	37	35	63	23	30	35	28	35	53	22	47	50	32	DH-110	37	35	56	44	34	74	61	30	34	35	18	35	35	56	36	49	63	33
DH-111	45	32	34	29	32	36	36	32	45	32	48	36	39	30	34	31	42	37	60	43	37	39	45	36	26	55	38	31	28	62	DH-111	29	36	41	37	37	34	40	41	36	42	38	38	40	38	42	39	40	42
DH-112	48	31	53	61	31	30	34	40	31	58	67	30	47	37	34	37	64	39	28	34	65	34	52	31	33	29	35	53	34	38	DH-112	34	35	41	35	32	31	49	32	45	51	35	30	66	27	35	33	24	51
DH-113	37	44	45	40	30	50	25	30	30	34	37	45	40	30	43	28	27	34	31	38	36	37	32	47	43	32	30	45	40	28	DH-113	39	37	40	46	36	40	42	47	43	38	46	45	45	35	39	44	44	41
DH-114	78	73	58	42	35	37	26	47	35	38	35	28	56	30	33	32	42	32	33	75	41	38	34	49	29	32	34	42	55	57	DH-114	41	33	40	38	29	31	40	32	31	36	34	28	31	37	33	33	31	27
DH-115	44	37	27	36	44	29	26	34	37	53	49	32	26	39	37	31	39	36	26	40	28	50	36	28	37	29	33	33	40	36	DH-115	39	28	36	35	30	24	31	28	34	29	56	23	39	39	41	49	32	32
DH-116	44	38	28	33	51	35	35	29	31	46	55	44	50	33	43	46	27	62	31	31	33	35	34	32	34	31	30	44	31	54	DH-116	41	36	25	35	49	29	36	57	38	28	37	41	37	33	50	51	25	32
DH-117	29	38	56	30	38	28	36	35	33	40	34	37	33	43	25	31	67	28	38	60	43	37	51	34	48	30	39	36	30	68	DH-117	37	37	61	42	39	32	33	39	48	33	52	43	39	40	40	37	31	35
DH-118	29	27	35	48	35	35	38	51	33	43	32	33	35	35	51	38	34	58	31	34	36	35	42	60	31	31	45	44	35	42	DH-118	29	30	29	29	27	22	24	32	30	29	32	30	29	37	35	27	36	28
DH-119	33	40	31	32	34	41	39	28	43	60	39	33	36	39	33	38	46	35	40	35	30	40	38	37	37	36	32	49	38	47	DH-119	34	51	30	35	32	31	41	23	50	45	44	20	28	19	37	28	23	33
DH-120	39	39	39	33	31	50	39	38	36	32	33	43	43	35	35	32	32	53	35	57	37	38	34	54	45	35	33	32	29	34	DH-120	34	41	34	38	40	41	34	51	35	41	33	43	31	43	48	45	37	31
DH-121	41	31	33	29	42	43	29	32	39	49	35	35	31	31	36	34	44	33	41	32	37	43	35	38	39	47	34	44	39	45	DH-121	37	34	37	36	35	33	47	32	42	38	36	35	36	39	40	27	34	42
DH-122	40	37	28	60	28	38	28	35	44	69	49	34	39	51	35	38	32	36	55	35	27	45	47	34	27	46	30	53	36	49	DH-122	31	26	38	37	53	36	42	31	31	38	37	33	33	29	35	32	35	34
DH-123	43	38	38	41	33	38	38	69	58	35	39	31	36	34	54	33	46	39	55	32	34	41	34	33	35	31	31	30	45	40	DH-123	27	34	32	45	52	44	33	44	42	42	27	32	27	18	23	31	37	44
DH-124	38	70	46	43	33	38	33	51	97	43	38	31	26	32	47	26	38	71	33	59	43	36	41	43	33	55	39	18	51	35	DH-124	64	60	40	54	27	53	45	37	49	38	74	24	18	29	37	28	30	28
DH-125	41	31	31	37	45	33	32	53	37	38	36	47	39	38	39	34	32	44	42	38	42	28	34	28	38	27	30	31	42	38	DH-125	33	35	31	39	53	33	46	32	38	34	30	36	47	32	34	32	38	30
DH-126	33	38	28	25	28	28	31	34	36	43	30	34	34	24	36	25	28	35	29	32	35	41	32	30	31	34	35	30	28	32	DH-126	37	31	34	33	46	41	36	39	28	37	46	26	36	39	31	30	29	36
DH-127	31	34	35	46	37	58	37	47	26	59	32	40	36	32	41	32	28	39	30	35	30	36	33	30	34	44	34	30	33	44	DH-127	51	22	34	54	35	39	40	55	34	27	38	31	26	44	36	37	45	28
DH-128	38	32	32	41	33	37	49	30	52	23	45	39	49	39	34	35	37	35	30	37	29	37	36	47	32	36	40	38	38	41	DH-128	40	34	28	46	35	34	40	36	38	46	31	38	30	36	36	20	40	34
DH-129	37	47	42	33	58	57	39	44	77	41	64	46	38	36	59	30	39	48	31	41	61	33	41	30	33	40	29	32	33	32	DH-129	85	54	38	52	58	41	37	47	29	50	38	42	30	34	29	22	36	68
DH-130	90	40	37	48	36	30	42	38	63	37	72	33	52	38	35	36	61	35	34	67	36	51	63	32	58	36	53	36	35	86	DH-130	37	34	26	62	37	36	33	36	61	40	37	43	40	44	57	62	32	39
DH-133	50	30	27	46	48	36	29	30	34	31	28	41	47	30	35	50	24	20	52	22	22	46	44	31	46	51	26	30	49	36	DH-133	48	43	28	48	24	29	48	34	40	25	45	29	32	36	29	25	33	47
DH-134	58	40	38	40	34	28	38	32	46	36	36	37	38	46	29	34	33	34	37	55	29	52	29	52	26	28	47	34	35	34	DH-134	39	35	32	33	33	30	27	35	36	21	34	35	40	33	34	37	32	34
DH-135	29	40	32	42	41	38	35	37	24	29	35	42	30	48	39	27	34	25	34	34	29	30	35	31	35	37	33	38	37	34	DH-135	36	33	29	34	30	31	48	43	46	36	30	33	32	34	34	35	37	40
DH-136	34	34	33	31	45	35	32	39	41	37	33	33	30	38	41	35	41	28	35	33	34	34	33	34	30	32	28	37	40	26	DH-136	41	48	30	31	36	36	29	30	35	35	30	31	31	35	34	32	33	38
DH-137	35	40	39	39	39	48	35	42	41	49	43	37	42	45	29	39	39	50	37	39	34	38	31	43	31	41	43	51	45	38	DH-137	27	31	39	34	30	35	29	40	38	32	29	30	34	26	34	34	70	38
DH-139	38	31	32	30	28	34	50	34	24	64	37	30	33	21	59	34	39	33	34	53	27	30	44	24	25	33	27	52	29	42	DH-139	33	33	47	39	37	56	30	39	29	40	62	51	36	33	32	37	35	36
DH-140	47	46	41	34	25	42	38	30	24	36	28	34	43	41	37	35	35	29	35	48	49	37	36	33	29	50	42	32	45	36	DH-140	92	40	56	36	31	29	29	40	41	31	73	33	32	31	40	22	31	42
DH-142	50	41	30	33	32	44	36	41	32	32	30	37	38	54	35	33	36	41	53	35	61	32	43	34	36	39	28	51	32	30	DH-142	30	44	31	32	37	58	29	46	26	35	27	57	32	38	45	40	31	40
DH-144	27	29	54	52	28	31	49	33	32	43	34	39	28	43	37	21	49	29	33	56	29	34	29	36	48	40	46	24	25	30	DH-144	64	32	34	43	34	31	30	36	16	37	29	39	35	27	23	47	36	50
DH-147	53	38	38	53	43	40	47	36	37	38	41	39	39	33	37	43	49	39	45	44	44	47	33	59	27	42	32	41	40	46	DH-147	35	39	34	34	26	34	34	28	39	43	31	36	33	41	36	32	38	37
DH-148	32	32	41	29	30	32	35	35	36	45	31	32	29	32	33	36	31	34	34	36	31	33	29	40	30	38	36	36	35	37	DH-148	35	31	34	39	38	33	30	31	36	37	34	33	38	43	44	33	30	35
DH-150	37	42	31	33	36	30	30	40	34	64	43	37	34	48	35	41	36	42	40	38	48	39	53	33	44	37	53	70	30	35	DH-150	21	46	30	31	29	32	35	36	26	36	32	43	33	34	43	38	41	36
DH-154	32	29	54	33	27	41	30	30	47	30	47	33	29	51	27	35	37	40	28	37	37	50	63	34	37	53	28	40	31	66	DH-154	29	35	41	29	37	23	31	84	41	38	29	29	27	70	46	38	37	28
DH-155	34	24	28	30	40	43	35	35	23	32	32	33	16	35	30	33	36	26	43	30	33	29	32	56	23	37	24	32	24	41	DH-155	44	37	37	34	42	20	58	36	29	44	35	28	47	33	41	26	34	41
DH-156	43	32	48	35	30	34	51	35	29	40	32	39	37	42	34	46	38	29	42	34	55	30	30	43	37	38	27	26	29	38	DH-156	31	30	45	31	45	45	47	27	23	29	30	37	27	33	34	21	45	40
[truncated: 43 more columns]
